# Supplementary material for: Intergeneration transfer of diet patterns? Parental self-report of diet and their report of their young adult children with ASD
Source: PLoS One. 2022 Feb 8;17(2):e0263445. doi: 10.1371/journal.pone.0263445 (PMC8824362; doi:10.1371/journal.pone.0263445)
Supplement: S1 Data — (XLSX) [file pone.0263445.s001.xlsx]

## Sheet: Original data
Q3	Q91	Q92	Q93	Q94	Q95	Q96	Q97	Q98	Q99	Q100	Q101	Q102	Q103	Q105	Q109	Q110	Q111	Q112	Q113	Q114	Q115	Q116	Q117	Q118	Q119	Q120	Q121	Q122	Q68	Q69	Q70	Q71	Q72_1	Q72_2	Q73_1	Q76	Q78	Q79	Q81	Q82	Q83_1	Q83_2	Q85_1	Q87
Has your child with autism been diagnosed with autism spectrum disorder by a medical doctor or clinical psychologist?	Do you eat a variety of food groups (different fruits, vegetables, meats, grains, fats and oils) in your daily diet?	Do you eat the same foods every day?	If you eat different vegetables, which do you eat at least 5 times per week?	If you eat different meats, which do you eat at least 5 times per week?	If you eat different grains, which do you eat at least 5 times per week?	If you use different oils and fats, which do you eat at least 5 times per week?	Do you like to snack (eat small amounts between meals)?	If you snack, which type of snack food do you prefer most of the time?	Do you drink at least 8 glasses of water every day?	Which types of beverages/drinks do you prefer?	Do you take nutrition supplements?	If you take supplements, which type do you take?	Do you remember what type of eater you were when you were less than 5 years old?	Do you now like some of the foods you didn't like as a child?	Does your child eat a variety of food groups (different fruits, vegetables, meats, grains, fats and oils) in your daily diet?	Does your child eat the same foods every day?	If your child eats different vegetables, which vegetables does your child eat at least 5 times per week?	If your child eats different meats, which meats does your child eat at least 5 times per week?	If your child eats different grains, which grains does your child eat at least 5 times per week?	If your child uses different oils and fats, which oils and fats does your child eat at least 5 times per week?	Does your child like to snack (eat small amounts between meals)?	If your child snacks, which type of snack food does your child prefer most of the time?	Does your child drink at least 8 glasses of water every day?	Which types of beverages/drinks does your child prefer?	Does your child take nutrition supplements?	If your child takes supplements, which type of supplements does your child take?	Do you remember what type of eater your child was when he/she was less than 5 years old?	Does your child now like some of the foods that he/she didn't like previously?	What is your age?	What is your gender?	What is your highest level of education?	What is your race? (select one or more responses)	What is your height? - Feet	What is your height? - Inches	What is your weight? - Pounds	What is your annual household income?	What is your marital status?	Do you currently rent or own your place of living?	What is the age or your adult child with ASD?	What is the gender of your adult child with ASD?	What is your adult child's height? - Feet	What is your adult child's height? - Inches	What is your adult child's weight? - Pounds	Is your adult child
Yes	Yes	No	1	1	6	3	Yes	4	Yes	1	Yes	1	2	Yes	No	Yes	6	5	2	Olive oil (or other vegetable oil)shortening or lard)	Yes	4	No	2	Yes	1	3		54	Female	5	White	5	1	127	7	1	Own	21	Male	5	10	240	3
Yes	Yes	No	3	1	4	1	Yes		Yes		No		2	Yes	Yes	No		1	4	2	Yes	4	Yes	2	No		2		58	Male	4	White	6	0	195	5	1	Own	25	Male	5	10	241	2
Yes	Yes	No	1	1	6	3	Yes		Yes	1	Yes	1	1	Yes	Yes	Yes	2	5	6	Olive oil (or other vegetable oil)shortening or lard)	Yes	4	Yes	2	Yes	2	3		63	Female	4	White	5	4	182	6	1	Own	25	Male	5	10	155	3
Yes	Yes	No	2	3	5	1	Yes	4	No	2	Yes	1	3	Yes	Yes	No	2	3	5	1	Yes	4	No	2	Yes	1	3		62	Female	4	White	5	3	125		1	Own	27	Male	5	8	150	2
Yes	Yes	No	1,4,5	6	4	3	Yes	6	No	2	Yes	3	3	Yes							Yes								57	Female	4	White	5	4	150	4	1	Own	25	Male	6	1	200	3
Yes
Yes			1,2,3
Yes
Yes
Yes	Yes	No	7	6	7	1	Yes	6	No	3	Yes	2	2	Yes	Yes	No	7	6	7	4	Yes	6	No	2	Yes	3	3	Yes	64	Female	4	White	5	5	130	5	1	Own	23	Male	6	1	170	3
Yes	Yes	No	7	3	7	5	Yes	4	No	1	No		1	Yes	No	Yes	4	6	7	4	2	1	Yes	4	No		3	No	53	Female	2	Prefer not to answer	5	3	200	2	1	Own	18	Male	5	7	170	Prefer not to answer
Yes
Yes	Yes	No	7	6	7	3	No		Yes	1	No		1	Yes	No	Yes	4	2,3	5	1,Olive oil (or other vegetable oil)shortening or lard)	Yes	1	No	2	No		3	No	49	Female	4	White	5	2.5	117	7	1	Own	18	Female	5	6	150	3
Yes	Yes	No	7	6	7	5	Yes	4	Yes	1	Yes	3	2	Yes	Yes	No	7	6	7	5	3	6	Yes	4	No		2	Yes	64	Female	4	White	5	10	170	7	1	Own	24	Male	6	2	217	2
Yes	Yes	No	1,2,3,5,7	1	2,4		No	6	No	1	No		1	Yes	Yes	Yes	2,4,5	2	1,2,3,5		2	3	No	1	No		3	No	40	Female	6	White	5	7	157	4	1	Own	21	Male	5	10	155	2
Yes	Yes	No	1,2,3	2,Cold cuts and other ready-to-eat meets	2	2,3	Yes	6	Yes	3	Yes	1	3	Yes	Yes	No	1,2,3,4	2,Cold cuts and other ready-to-eat meats	2,3,7	5	Yes	1	No	2	Yes	1	3	Yes
Yes
Yes	Yes	No	2,3,4	2	7	5	Yes	5	Yes	3	Yes	2	2	Yes	Yes	No	7	6	3,4	5	Yes	4	No	2	No		2	No	47	Female	4	White	5	2	200	4	1	Own	18	Male	6	1	190	3
Yes
Yes	Yes	No	7	1,2,3	4,6	3	No	6	No	3	No		3	Yes	No	No	4,6	2	1,5	Olive oil (or other vegetable oil)shortening or lard)	No	6	Yes	4	Yes	3	3	No	58	Female	4	White	5	2	120	6	1	Own	19	Female	5	4	170	3
Yes
Yes
Yes	Yes	No	2,3,4,5	2,3	2,3,4,5	1,3	Yes	4	Yes	1	No		3	Yes	Yes	No	1,2,3,4,5	2,3	4,5	1,Olive oil (or other vegetable oil)shortening or lard)	Yes	4	Yes	2	No		3	Yes	46	Male	4	White	5	11	200	3	3	Own	18	Male	5	7	215	3
Yes	Yes	No	3,7	6	4	3	No	5	Yes	1	Yes	3	1	Yes	Yes	No	3,7	2	4	Olive oil (or other vegetable oil)shortening or lard)	Yes	2	Yes	4	Yes	1	3	Yes	63	Female	5	White	5	4	139	3	4	Own	19.11	Male	5	8	139	2
Yes	Yes	No	2,3,4,5	5	4,5	1,3	Yes	4	No	3	No		1	No	Yes	No	1,2,3,4,5	5	4,5	4	Yes	5	No	2	No		3	No	51	Female	3	White	5	2	213	2	6	Rent	18	Male	5	0	172	3
Yes	Yes	No	1,2,3,4,7	1,2,3,Cold cuts and other ready-to-eat meets,6	1,2,3,4,5,7	1,2,5	Yes	1	Yes	1	Yes	1	3	Yes	No	Yes	4	2	1,3	4	Yes	4	No	2	No		3	No	45	Female	3	White	5	3	140	1	6	Rent	20	Male	5	2		3
Yes	Yes	No	1,2,3,4,7	6	2,3,5	1,3	Yes	4	No	1	Yes	1	2	Yes	Yes	No	7	6	2,3,5	1,Olive oil (or other vegetable oil)shortening or lard)	Yes	4	Yes	2	Yes	2	2	Yes	59	Male	5	White	6	1	210		1	Own	21	Male	5	6	200	3
Yes
Yes	Yes	No	7	6	7	5	Yes	4	Yes	3	Yes	2	2	Yes	Yes	No	7	6	7	5	Yes	4	Yes	3	Yes	2	2	Yes	53	Female	3	White	5	4	205	5	1	Own	22	Male	5	11	285	3
Yes	Yes	No	2,4,5	6	7	2,3	Yes	2	No	3	Yes	1	3	Yes	No	Yes	4	3,Cold cuts and other ready-to-eat meats	1,3	2	Yes	4	No	2	Yes	3	3	No	47	Female	5	White	5	6	134	7	1	Own	17	Male	5	8	140	3
Yes
Yes	Yes	No	2,4,5	1,2,3	1,2	1,3	No	1	No	1	No	1	3	Yes	Yes	No	2,4	2,3	1	1	2	1	No	1	Yes	1	3	Yes	44	Male	4	White				4	1	Own	20	Male				3
Yes	Yes	No	2,4	2,3	1,2,5	1,3	Yes	1	No	1	No	1	1	Yes	Yes	No	2	2	1	1	Yes	4	No	1	No	1	3	Yes	45	Female	4	White				3	1	Own	24	Male				2
Yes	Yes	No	2,4	2,3	1	1	Yes	1	No	2	No	1	1	Yes	Yes	No	2	2,3	1	1	Yes	1	No	2	Yes	1	3	Yes	36	Male	4	White				4	1	Own	18	Male				3
Yes	Yes	No	1,2,5	2,3	2	1,3	Yes	5	No	3	Yes	1	1	Yes	Yes	No	2,4	2,3,Cold cuts and other ready-to-eat meats	1,2	1,Olive oil (or other vegetable oil)shortening or lard)	2	1	No	3	Yes	1	3	Yes	40	Female	4	White				5	1	Own	19	Male				3
Yes	No	Yes	2,4	1,2	1	1	Yes	4	No	1	No	1	3	Yes	No	Yes	2	2	1	1	Yes	1	No	1	No	1	3	Yes	41	Male	4	White				3	1	Own	19	Male				3
Yes	Yes	No	2,3,4,5	2,3,Cold cuts and other ready-to-eat meets	1,3	1,2,3	No	6	Yes	2	No	1	1	Yes	Yes	No	2,3,4,5	2,3,Cold cuts and other ready-to-eat meats	1,2	1,Olive oil (or other vegetable oil)shortening or lard)	2	1	Yes	2	Yes	1	3	Yes	39	Male	4	White				4	1	Own	18	Male				3
Yes	No	No	2,4,5	3,Cold cuts and other ready-to-eat meets	1	1	Yes	1	No	2	No	1	1	Yes	No	No	2,4	2,3	1,2	1,Olive oil (or other vegetable oil)shortening or lard)	2	1	No	1	Yes	1	3	No	43	Female	4	White				3	1	Own	19	Female				3
Yes	Yes	No	2,3,4,5	2,3,Cold cuts and other ready-to-eat meets	1,2,3	1,2	Yes	2	No	2	Yes	2	3	Yes	Yes	No	2,4,5	2,3	1,2	1	2	1	No	3	Yes	1	3	Yes	45	Female	4	White				3	1	Own	21	Female				2
Yes	Yes	No	2,5	3,Cold cuts and other ready-to-eat meets	1	5	Yes	5	Yes	3	No	1	3	No	Yes	No	2,4,5	3,Cold cuts and other ready-to-eat meats	1,3	5	Yes	1	Yes	3	No	1	3	No	48	Male	4	White	5	11	180	4	1	Own	24	Male	5	9	160	3
Yes
Yes	Yes	No	2	2	1	1	No	5	Yes	1	Yes	1	1	Yes	Yes	No	2,5	1,2	1	5	2	5	Yes	3	Yes	1	3	Yes	43	Male	4	White				4	1	Own	19	Male				3
Yes	No	No	1,2,4	3	1,2	4	Yes	2	No	3	No	1	1	Yes	No	No	2,3,4	2,3	1,2	Olive oil (or other vegetable oil)shortening or lard)	Yes	4	No	3	No	1	3	Yes	47	Female	3	White				3	1	Own	22	Female				1
Yes	Yes	No	1,2,3,5	2,3,Cold cuts and other ready-to-eat meets	1,2	5	No	5	Yes	2	No	2	3	Yes	Yes	No	2,3,5	2,3	1,2	5	Yes	1	Yes	1	Yes	1	3	Yes	39	Male	4	White				5	1	Own	18	Female				3
Yes
Yes	No	No	2,4,6	1,3,5	1,3,5,7	2,4	Yes	5	Yes	3	No	2	3	No	No	No	2,4,6	1,3,5	1,3,5,7	2,4	3	5	Yes	3	Yes	3	2	Yes	34	Female	4	White	4	5	145	3	1	Rent	7	Male	4	1	95	3
Yes	Yes	No	1,2,4	2,3	1,2	5	Yes	1	No	3	Yes	1	3	Yes	Yes	No	2,5	2,3	1,2	1,Olive oil (or other vegetable oil)shortening or lard)	Yes	2	No	3	Yes	1	3	Yes	46	Female	4	White	5	6	178	3	1	Own	23	Male	5	10	160	2
Yes	Yes	No	2,4,5	3,Cold cuts and other ready-to-eat meets	1,5	5	Yes	2	No	1	Yes	2	3	Yes	Yes	No	2,4	2,3	1,2	1	Yes	1	No	1	Yes	1	3	Yes	50	Male	4	White				3	1	Own	25	Male				3
Yes	Yes	No	2,4	2	1	1	Yes	4	No	2	No	2	1	No	Yes	No	2,5	2,3	1,2	5	Yes	4	No	3	No	2	3	No	46	Female	4	White				4	1	Own	20	Male				2
Yes	Yes	No	1,2,4	1,2	2	5	No	1	Yes	2	Yes	3	3	Yes	Yes	No	2,4	2	2,5	5	2	1	Yes	3	Yes	1	3	Yes	39	Female	5	White				5	1	Own	18	Female				3
Yes	No	No	2,4	2,3	1	1	Yes	2	No	3	No	1	3	No	No	No	2,4,5	2,3	1	2,Olive oil (or other vegetable oil)shortening or lard)	Yes	1	No	3	No	3	3	No	43	Male	4	White				3	1	Own	19	Male				3
Yes	Yes	No	2,3,4,5	2,3	2,5	1,3	No	5	Yes	3	Yes	1	3	Yes	Yes	No	2,3,4,5	2,3	2,3	1,Olive oil (or other vegetable oil)shortening or lard)	2	1	No	3	Yes	1	3	Yes	49	Male	4	White				5	1	Own	26	Male				1
Yes	Yes	No	4	3	5	3	No	5	No	3	No	3	3	No	Yes	No	2,4	2,3	2	Olive oil (or other vegetable oil)shortening or lard)	2	4	No	3	No	3	3	No	39	Male	4	White				4	1	Own	19	Male				3
Yes	Yes	No	2	3	5	3	No	4	No	1	No	2	3	Yes	Yes	No	2,4	2	2	Olive oil (or other vegetable oil)shortening or lard)	2	3	No	2	No	1	3	Yes	47	Male	4	White				5	1	Own	20	Male				2
Yes	Yes	No	2,3,4	3,Cold cuts and other ready-to-eat meets	2	3	No	4	No	1	No	3	3	Yes	Yes	No	4	3	5	1,Olive oil (or other vegetable oil)shortening or lard)	2	1	No	3	No	3	3	Yes	43	Female	4	White				4	1	Own	18	Female				3
Yes	Yes	No	7	6	7	5	Yes	3	Yes	3	Yes	1	3	Yes	Yes	No	7	6	7	5	Yes	4	Yes	3	Yes	1	3	Yes	48	Male	4	White				5	1	Own	23	Female				2
Yes	Yes	No	2,4	6	7	5	Yes	4	No	3	Yes	1	3	Yes	Yes	No	2,4	2,3	7	5	Yes	2	No	3	Yes	1	3	Yes	40	Female	4	White				4	1	Own	21	Female				2
Yes	Yes	No	7	2,3	7	5	Yes	2	No	2	No		3	Yes	Yes	No	2,5	3,Cold cuts and other ready-to-eat meats	7	1,Olive oil (or other vegetable oil)shortening or lard)	2	2	No	2	Yes	1	3	Yes	38	Female	4	White				4	1	Own	19	Female				3
Yes	Yes	No	7	3	7	3	Yes	4	No	3	No		3	No	Yes	No	2,4	2,3	7	1	2	1	No	3	No		3	Yes	41	Male	4	White				5	1	Own	18	Female				3
Yes	Yes	No	2	3	2	1	Yes	1	No	1	No		3	Yes	Yes	No	2	3	2	1	Yes	1	No	1	Yes	1	3	Yes	48	Female	2	White				2	1	Own	23	Male				3
Yes	Yes	No	2,4,5	3,Cold cuts and other ready-to-eat meets	1,5	3	No	4	No	1	No		3	No	Yes	No	2,4	2,3	1,3,5	1,Olive oil (or other vegetable oil)shortening or lard)	Yes	1	No	1	No		3	No	44	Female	4	White				4	1	Own	24	Female				2
Yes	Yes	No	7	2,3	7	5	No	5	No	2	No		3	Yes	Yes	No	7	2,3	7	5	2	1	No	2	Yes	1	3	Yes	45	Female	4	White				4	1	Own	21	Male				3
Yes	Yes	No	1,2,4	1,2,3	7	5	Yes	1	No	3	Yes	1	3	Yes	Yes	No	1,2,3,4	2,3	7	5	Yes	1	No	2	Yes	1	3	Yes	50	Female	3	White				3	1	Own	26	Female				2
Yes	Yes	No	1,2,5	2,3,Cold cuts and other ready-to-eat meets	7	2,3	Yes	5	Yes	3	Yes	1	3	Yes	Yes	No	1,2,3	2,3	1,4,5	1,Olive oil (or other vegetable oil)shortening or lard)	Yes	5	Yes	3	Yes	1	3	Yes	46	Male	4	White				5	1	Own	20	Male				2
Yes	Yes	No	2,3,4,5	1,2,3	1,2,3,5	1	Yes	4	Yes	1	Yes	2	2	Yes	No	Yes	3,4,6	1,2,3,5	1,2,3,4,5	1,2	2	2	Yes	3	Yes	1	2	Yes	37	Female	4	White	5	7	172	3	1	Own	8	Female	5	4	156	2
Yes
Yes	Yes	No	2,4	6	7	1	No	6	Yes	2	No		3	No	Yes	No	2,4	2,3	7	1	2	1	No	2	Yes	1	3	No	45	Male	4	White				4	1	Own	19	Female				3
Yes	Yes	No	2	3	1	1	Yes	4	No	3	Yes	1	1	Yes	Yes	No	2,4	2,3	7	1,Olive oil (or other vegetable oil)shortening or lard)	Yes	1	No	3	Yes	1	3	Yes	48	Male	4	White	5	10	180	3	1	Own	22	Male	5	9	140	3
Yes	Yes	No	2,4	2,3	1,3,5	1,3	Yes	1	Yes	1	Yes	1	3	Yes	Yes	No	1,2,4	2,3	1,3	1,Olive oil (or other vegetable oil)shortening or lard)	Yes	1	No	1	Yes	1	3	Yes	47	Female	5	Asian				5	1	Own	24	Male				2
Yes	Yes	No	1,2,4	1,2,3	1,5	1	Yes	3	No	2	Yes	2	3	Yes	Yes	No	2,3,4	2,3,Cold cuts and other ready-to-eat meats	1,3,5	1,2	Yes	1	No	3	Yes	2	3	Yes	52	Male	3	White				3	1	Own	28	Female				2
Yes	Yes	No	1,2,4	2,3	1,2,3	2,3	No	5	No	2	No		3	No	Yes	No	1,2,4	2,3	1,3	1	Yes	3	No	2	Yes	1	3	Yes	39	Male	4	White				4	1	Own	18	Male				3
Yes	Yes	No	7	2,3	7	5	Yes	1	No	3	No		3	Yes	Yes	No	7	2,3	7	5	Yes	1	No	3	No		3	Yes	43	Female	4	White				3	1	Own	20	Female				3
Yes	Yes	No	4	3	2,3	1,3	Yes	1	No	3	Yes	1	3	Yes	Yes	No	2,4	3	1,3,5	1	Yes	1	No	3	Yes	1	3	Yes	51	Male	2	White				3	1	Own	24	Male				3
Yes	Yes	No	2,4,5	3,Cold cuts and other ready-to-eat meets	1,3	1	Yes	2	Yes	3	Yes	1	3	No	Yes	No	2,3,4	2,3,Cold cuts and other ready-to-eat meats	1,3,5	1,Olive oil (or other vegetable oil)shortening or lard)	2	3	No	3	Yes	1	3	Yes	49	Male	4	White				4	1	Own	21	Female				2
Yes	Yes	No	2,4	1,2	2	3	Yes	5	No	3	No		1	No	Yes	No	2,3	1,2,3	2,3	1,Olive oil (or other vegetable oil)shortening or lard)	Yes	4	No	3	No	1	3	Yes	45	Female	4	White				6	1	Own	23	Female				2
Yes	Yes	No	4	2	1	1	No	6	No	2	No		3	No	Yes	No	2,4	2,3	1,3	1	2	2	No	2	No		3	Yes	44	Male	4	White				4	1	Own	18	Male				3
Yes	Yes	No	2,4	2,3	1,2,3	1	Yes	4	No	3	Yes	1	3	Yes	Yes	No	2,4	2,3	1,2,3	1	2	1	No	3	Yes	1	3	Yes	46	Female	4	White				4	1	Own	22	Female				2
Yes	Yes	No	3,4	2,3	1	3	No		No	3	Yes	1	3	Yes	Yes	No	2,4	2,3	7	1,Olive oil (or other vegetable oil)shortening or lard)	2	3	Yes	3	Yes	1	3	Yes	43	Male	4	White				5	1	Own	19	Male				3
Yes	Yes	No	2,4,5	2,3	7	5	Yes	1	No	3	Yes	1	3	Yes	Yes	No	2,4	2,3	2,3	1	2	4	Yes	3	Yes	1	3	No	45	Female	4	White				5	1	Own	26	Female				1
Yes	Yes	No	2,4,5	1,2,3	7	1,3	Yes	1	Yes	3	No		1	Yes	Yes	No	2,4	1,2,3	7	1,Olive oil (or other vegetable oil)shortening or lard)	Yes	4	Yes	3	Yes	1	3	Yes	47	Female	4	White				4	1	Own	24	Female				2
Yes	Yes	No	2,5	3	7	1,3	Yes	4	Yes	3	Yes	1	3	Yes	Yes	No	2,4	2,3	1,3,5	1,Olive oil (or other vegetable oil)shortening or lard)	Yes	3	Yes	3	Yes	1	3	Yes	48	Male	4	White				4	1	Own	21	Male				2
Yes	Yes	No	4	2	3	1	Yes	1	Yes	3	No		3	No	Yes	No	2,4	3	1,3,5	1	Yes	4	Yes	2	No		3	No	42	Female	4	White				4	1	Own	19	Male				3
Yes	Yes	No	3,4,5,6	3,Cold cuts and other ready-to-eat meets,6	1,2,5	2,3	Yes	5	No	1	Yes	2	2	No	Yes	No	7	6	7	5	2	6	No	2	No	2	2	No	48	Female	4	White	4	1	125	2	6	Rent	26	Male	5	2	188	2
Yes	Yes	No	7	6	7	4,5	No	5	Yes	3	Yes	3	1	Yes	Yes	No	7	6	7	Olive oil (or other vegetable oil)shortening or lard)	2	4	No	3	No	1	2	No	52	Female	Prefer not to answer	White	5	4	155	2	Prefer not to answer	Rent	30	Male	5	2	210	1
Yes	Yes	No	7	6	7	5	Yes	4	Yes	1	No	3	1	Yes	Yes	Yes	7	5	1,4,5	5	2	2	Yes	3	Yes	1	2	Yes	50	Male	3	Black or African American	5	8	185	2	1	Rent	32	Male	4	7	166	2
Yes	Yes	Yes	7	6	7	5	Yes	6	Yes	3	Yes	3	1	Yes	Yes	No	7	6	7	5	2	6	No	2	Yes	1	2	Yes	44	Female	4	White	4	3	130	3	1	Own	21	Female	4	1	137	Prefer not to answer
Yes	Yes	Yes	7	Cold cuts and other ready-to-eat meets	3	5	Yes	3	Yes	3	Yes	1	1	No	Yes	Yes	7	6	7	5	No	6	No	2	No		2	Yes	56	Male	3	White	5	2	175	3	1	Rent	26	Male	4	9	183	1
Yes
No
Yes	Yes	No	1,2,4	1,2,3	1,2	3	Yes	3	Yes	1	Yes	1	1	Yes	Yes	No	2,3,4	1,2,3	1,2	1,Olive oil (or other vegetable oil)shortening or lard)	2	5	Yes	3	Yes	1	3	Yes	43	Female	5	White	5	7	162	4	1	Rent	14	Male	5	5	144	3
Yes	Yes	No	2,3,4	6	1,2,4,5	1,3	Yes	1	Yes	3	Yes	3	2	Yes	Yes	No	2,3,4	1,2	1,2,4	1	3	6	Yes	1	Yes	2	1	Yes	35	Male	4	White	5	11	183	5	4	Rent	12	Male	5	6	151	Prefer not to answer
Yes
Yes	Yes	No	1	1,2,3	2,3,4,5	1,3	Yes	3	No	1	Yes	1	2	Yes	Yes	No	1,3	1,2,3	2,3,4,5	1,2,Olive oil (or other vegetable oil)shortening or lard)	3	1	No	2	No	2	3	No	45	Female	4	Asian	5	6	136	5	1	Own	12	Male	4	7	91	1
Yes	Yes	No	2	1,2,Cold cuts and other ready-to-eat meets	3,4,5	1,3	Yes	3	No	1	Yes	1	2	Yes	Yes	No	1,3,4,5	1,2,3	1,2,3,4,5	1,2,Olive oil (or other vegetable oil)shortening or lard)	3	1	No	3	No	2	3	No	48	Female	4	White	5	5	122	5	1	Own	20	Male	5	7	110	2
Yes	Yes	No	1,2,4	1,3	2,3,5	1,3	Yes	3	No	1	Yes	1	2	Yes	Yes	No	1,3,4	2,3	2,7	1,Olive oil (or other vegetable oil)shortening or lard)	3	4	No	2	No	2	3	No	47	Female	3	Hispanic/Latino	5	6	128	4	1	Own	22	Male	5	7	108	3
Yes	Yes	No	1,2,3	1,2	2,3,4,5	1,2,3	Yes	3	No	1	No	1	2	No	No	No	1,3	6	2,4,5	2,Olive oil (or other vegetable oil)shortening or lard)	3	1	No	2	No	2	3	No	50	Male	4	Asian	5	8	140	5	1	Own	25	Male	5	7	98	3
Yes	Yes	No	1,2,3	1,2,3	1,2,3	1,3	Yes	2	No	1	Yes	1	2	Yes	Yes	No	3	1,2,3	2,3,4,5	2,Olive oil (or other vegetable oil)shortening or lard)	3	1	No	1	No	3	3	No	47	Male	4	Hispanic/Latino	5	8	150	5	1	Own	20	Male	5	7	110	3
Yes
Yes	Yes	No	1,3,4	2,3	3,4,5	2,3	Yes	5	No	1	Yes	1	2	No	No	No	7	1,2,3,Cold cuts and other ready-to-eat meats	2,3,4,5	1,2,Olive oil (or other vegetable oil)shortening or lard)	3	3	No	1	No	3	3	No	50	Female	3	American Indian or Alaska Native	5	6	133	4	1	Own	23	Male	5	7	106	3
Yes	Yes	Yes	6	3	6	2,3	Yes	4	No	1	Yes	1	1	Yes	Yes	Yes	6	6	7	5	3	2	No	4	No	2	1	No	51	Female	4	White	5	5	130	4	1	Own	25	Male	5	8	112	3
Yes	Yes	Yes	3,7	6	7	5	Yes	5	No	1	Yes	1	1	Yes	Yes	Yes	7	6	7	5	3	2	No	4	No	2	1	No	49	Male	4	Native Hawaiian or Other Pacific Islander	5	8	150	5	1	Own	24	Male	5	6	115	2
Yes	Yes	Yes	2,3	6	7	5	Yes	5	No	1	Yes	1	1	Yes	Yes	Yes	2,3	1,2,3	7	5	3	2	No	4	No	2	1	No	52	Female	4	Asian	5	6	140	6	1	Own	26	Male	5	7	120	2
Yes	Yes	No	2,5	2,3	2	1	No	5	Yes	3	No		3	Yes	Yes	No	2,4,5	2,3	2,5	1	2	4	Yes	3	Yes	1	3	Yes	43	Male	4	White				5	1	Own	20	Male				3
Yes	Yes	No	2,3	2,3	1,2	1,3	Yes	3	Yes	3	Yes	2	3	Yes	Yes	No	2,4,5	2,3	2,3	1,Olive oil (or other vegetable oil)shortening or lard)	Yes	1	Yes	3	Yes	1	3	Yes	48	Male	4	White				4	1	Own	24	Female				3
Yes	Yes	No	2,4,5	1,3,Cold cuts and other ready-to-eat meets	1,3	5	Yes	1	Yes	3	Yes	1	3	Yes	Yes	No	2,4,5	1,2	2	Olive oil (or other vegetable oil)shortening or lard)	2	5	Yes	3	Yes	1	3	Yes	47	Male	4	White				5	1	Own	21	Female				2
Yes	Yes	No	2,5	3,Cold cuts and other ready-to-eat meets	7	5	Yes	1	Yes	3	No		1	Yes	Yes	No	2,4,5	2,3	1,5	1,4	Yes	1	Yes	3	Yes	1	3	Yes	42	Female	4	White				3	1	Own	19	Male				3
Yes	Yes	No	2,3,4,5	1,2,3	1,2,3,4,5	1,3	Yes	1	Yes	3	Yes	3	2	Yes	Yes	No	2,3,4	2,3	1,2,5	1	2	5	Yes	1	Yes	2	3	Yes	44	Male	5	White	6	2	172	5	1	Rent	15	Male	5	7	147	3
Yes	Yes	No	2,3	2,3	1,2	1	Yes	1	Yes	3	Yes	2	1	Yes	Yes	No	2,3,5	2,3	1,2	1,Olive oil (or other vegetable oil)shortening or lard)	Yes	1	Yes	3	Yes	1	3	Yes	41	Female	4	White				4	1	Own	18	Male				3
Yes	Yes	No	2,4,5	2	2	3	Yes	4	Yes	2	No		1	No	Yes	No	2	2	1,2	1,Olive oil (or other vegetable oil)shortening or lard)	Yes	1	No	3	No		3	Yes	43	Male	4	White				3	1	Own	20	Male				2
Yes	Yes	No	2	3	2	1	Yes	1	No	3	Yes	3	3	Yes	Yes	No	2,5	2,3	2	5	Yes	1	No	3	Yes	3	3	Yes	50	Male	5	White				5	1	Own	24	Male				3
Yes	Yes	No	2,4,5	1,2	7	1	Yes	2	Yes	2	No		3	Yes	Yes	No	2	2	2	1	Yes	1	Yes	3	No		3	Yes	46	Male	4	White				5	1	Own	22	Male				2
Yes	Yes	No	2	2	2	3	Yes	2	Yes	2	Yes	2	1	Yes	Yes	No	2	6	2	Olive oil (or other vegetable oil)shortening or lard)	Yes	2	Yes	2	Yes	2	3	Yes	45	Female	4	White				5	1	Own	19	Female				3
Yes	Yes	No	2,4	2,3	2,5	1,3	Yes	1	Yes	1	Yes	1	3	Yes	Yes	No	2,4,5	2,3	2	Olive oil (or other vegetable oil)shortening or lard)	Yes	2	Yes	3	Yes	1	3	No	51	Male	3	White				4	1	Own	27	Male				1
Yes	Yes	No	2,5	3	2	1	Yes	1	Yes	2	Yes	2	3	Yes	Yes	No	2,5	2,3	2,5	1,Olive oil (or other vegetable oil)shortening or lard)	Yes	1	Yes	3	Yes	1	3	Yes	47	Female	4	White				4	1	Own	21	Male				2
Yes	Yes	No	2,4	2	2	3	Yes	2	Yes	3	Yes	1	3	Yes	Yes	No	2,5	2,3	1,2	Olive oil (or other vegetable oil)shortening or lard)	Yes	2	Yes	3	Yes	1	3	Yes	48	Female	4	White				4	1	Own	24	Male				2
Yes	Yes	No	2,4,5	2,3	2	3	Yes	2	Yes	3	Yes	1	3	No	Yes	No	2,5	2,3	1,2	1,Olive oil (or other vegetable oil)shortening or lard)	Yes	2	Yes	3	Yes	1	3	Yes	41	Male	4	White				4	1	Own	19	Male				3
Yes	Yes	No	2,4,5	3	2	3	Yes	4	Yes	3	No		1	Yes	Yes	No	2,5	2,3	2	2,Olive oil (or other vegetable oil)shortening or lard)	Yes	4	Yes	3	No		3	No	42	Male	4	White				5	1	Own	20	Male				2
Yes
Yes	Yes	No	1,2,3,4,5,6	1,3,Cold cuts and other ready-to-eat meets	2,3,6	1,3	No	5	Yes	1	No	1	1	No	Yes	No	1,4,5	1,3	1,2	1,Olive oil (or other vegetable oil)shortening or lard)	Yes	5	No	4	No	3	1	No	42	Female	3	White	5	6	127	5	1	Own	7	Male	4	7	55	Prefer not to answer
Yes	Yes	No	2,4,5	2,3	2	1,2	Yes	2	Yes	3	Yes	1	3	No	Yes	No	2,4	2,3	7	Olive oil (or other vegetable oil)shortening or lard)	Yes	1	Yes	3	Yes	1	3	Yes	45	Female	4	White				3	1	Own	21	Male				2
Yes	Yes	No	2	3	2	3	Yes	1	Yes	3	Yes	1	3	Yes	Yes	No	2,4	2,3	2	Olive oil (or other vegetable oil)shortening or lard)	Yes	1	Yes	3	Yes	1	3	Yes	42	Male	4	White				4	1	Own	20	Male				2
Yes
Yes	Yes	Yes	3,4	2,3	7	5	Yes	5	Yes	3	Yes	1	1	Yes	Yes	Yes	6	6	2,3	5	3	2	No	2	No	2	1	No	52	Female	4	White	5	6	145	5	1	Own	25	Male	5	7	106	2
Yes	Yes	Yes	2	3	7	5	Yes	3	No	2	Yes	1	1	Yes	Yes	Yes	1,2	Cold cuts and other ready-to-eat meats	7	1,2	3	2	No	4	Yes	1	1	No	51	Male	3	American Indian or Alaska Native	5	6	155	4	1	Rent	19	Male	5	4	133	3
Yes	No	No	3,4	2,3	1	2	Yes	5	No	1	Yes	1	1	Yes	No	No	1,2,3,4	1,2,3	7	5	3	2	No	3	Yes	1	1	No	53	Female	4	Asian	5	5	140	4	1	Own	22	Male	5	5	126	3
Yes	Yes	Yes	2,3	1,2,3	1,2,3	5	Yes	4	No	1	Yes	1	1	Yes	Yes	Yes	7	6	7	5	2	1	No	2	No	2	1	No	50	Male	4	Native Hawaiian or Other Pacific Islander	5	7	140	5	1	Rent	20	Male	5	5	102	3
Yes	No	No	2,3,4	1,2,3,Cold cuts and other ready-to-eat meets	1,2,3	5	Yes	4	No	1	Yes	1	1	Yes	No	No	3,4,5	1,2	7	5	2	1	No	2	No	2	1	No	49	Male	4	Native Hawaiian or Other Pacific Islander	5	5	138	5	1	Rent	23	Male	5	2	99	3
Yes	Yes	Yes	1,2,3	1,2,3	1,2,3,4	2	Yes	2	No	1	Yes	1	1	Yes	No	No	2,3,4	6	7	5	2	2	No	1	No	2	1	No	50	Male	4	American Indian or Alaska Native	5	7	140	6	1	Own	24	Male	5	5	130	3
Yes	No	No	2,5	1,2,Cold cuts and other ready-to-eat meets	1,2,3	5	Yes	3	No	1	Yes	1	1	Yes	Yes	Yes	3,4	6	7	4	2	1	No	2	Yes	1	1	No	52	Male	4	Native Hawaiian or Other Pacific Islander	5	7	137	4	1	Own	20	Male	5	4	130	3
Yes	Yes	No	1,7	6	7	5	Yes	6	No	1	No		3	Yes	No	Yes	6	2,Cold cuts and other ready-to-eat meats	1,2	5	Yes	1	No	4	Yes	1	3	Yes	54	Female	4	White	5	2	135	7	1	Own	19	Female	5	3	165	3
Yes	Yes	Yes	1	2	2	5	Yes	4	No	1	Yes	1	1	Yes	Yes	Yes	7	6	7	5	2	2	No	2	No	2	1	No	50	Female	4	Black or African American	5	8	142	5	1	Own	24	Male	5	6	135	3
Yes	Yes	Yes	4	3	2	3	Yes	3	No	1	Yes	2	2	Yes	Yes	Yes	3	Cold cuts and other ready-to-eat meats	3	Olive oil (or other vegetable oil)shortening or lard)	Yes	1	No	2	No	2	3	No	53	Male	4	Hispanic/Latino	5	7	133	4	1	Rent	22	Male	5	5	128	3
Yes	No	No	1	2	2	1,3	Yes	4	No	1	Yes	3	3	Yes	No	Yes	4	2	1	1	Yes	1	No	2	No		3	No	45	Female	4	White	5	5	210	3	6	Rent	19	Male	5	10	275	2
Yes	Yes	Yes	1	2	3	2	Yes	4	No	1	Yes	2	2	Yes	Yes	Yes	3	2	3	Olive oil (or other vegetable oil)shortening or lard)	Yes	3	No	2	No	2	3	No	49	Male	4	Hispanic/Latino	5	7	166	5	1	Own	20	Male	5	5	130	3
Yes	Yes	No	2	2,3	1,3	4	Yes	2	No	3	Yes	1	3	Yes	Yes	No	2	2	2	4	2	4	Yes	2	Yes	1	3	No	43	Female	3	Black or African American	5	6	135	2	1	Rent	20	Male	5	9	175	3
Yes
Yes	Yes	No	5	Cold cuts and other ready-to-eat meets	1	1	Yes	5	No	3	Yes	1	3	Yes	Yes	No	4	Cold cuts and other ready-to-eat meats	1,3	4	2	1	Yes	2	Yes	1	3	Yes	48	Female	2	White	5	9	165	2	1	Rent	23	Female	5	2	133	3
Yes
Yes
Yes	No	Yes	6	5	6	4	Yes	1	No	3	No		3	Yes	No	No	4	Cold cuts and other ready-to-eat meats	1	1	Yes	2	No	2	No		3	No	36	Female	4	Black or African American	5	3	225	2	6	Rent	20	Male	6	1	425	3
Yes	Yes	No	1,3,7	6	6	5	No	6	Yes	1	Yes	3	3	No	No	Yes	2	5	6	Olive oil (or other vegetable oil)shortening or lard)	Yes	4	Yes	3	Yes	3	2	No	64	Female	5	White	5	4		7	1	Own	25	Male	5	10	151	3
Yes	Yes	No	1,2,5,7	5	1,2,3,4,7	1,3,5	Yes	6	No	1	Yes	2	2	Yes	No	Yes	2	2	1,2,5,7	4	2	1	No	2	Yes	1	3	Yes	61	Female	6	White	5	6	143		1	Own	22	Male	5	4	115	3
Yes	Yes	No	7	6	7	4	Yes	4	Yes	3	No		2	Yes	No	Yes	6	3	7	4	Yes	2	Yes	2	No		2		72	Female	3	American Indian or Alaska Native	5	5	190	1	5	Own	18	Male	5	4	187	3
Yes	Yes	No	1,2,5	2,Cold cuts and other ready-to-eat meets	1,2,3	3	No	6	Yes	3	Yes	3	3	Yes	Yes	No	1	2	1,2,3	Olive oil (or other vegetable oil)shortening or lard)	Yes	4	Yes	2	Yes	2	3	No	47	Female	3	White	5	11	125	3	1	Own	24	Female	5	8	138	2
Yes	Yes	No	2,4	6	7	4	Yes	6	Yes	1	Yes	2	3	Yes	Yes	No	7	6	7	4	Yes	3	Yes	3	Yes	2	3	No	39	Female	2	White	5	6	146	2	3	Rent	20	Male	5	5	170	3
Yes	Yes	Yes	7	6	7	5	Yes	6	Yes	3	Yes	3	3	Yes	No	Yes	6	Cold cuts and other ready-to-eat meats	1,3	4	Yes	1	Yes	4	No		3	No	48	Female	4	White	5	7	200	2	1	Own	20	Male	5	11	220	3
Yes	Yes	No	5	5	1	3	Yes	5	Yes	3	Yes	3	3	Yes	Yes	No	6	5	3	4	Yes	2	Yes	2	No		3	Yes	45	Female	3	Black or African American	5	10	165	3	1	Own	24	Male	5	8	190	3
Yes	Yes	No	7	3	1,3	1	Yes	1	Yes	1	No		2	Yes	Yes	No	4	3	3	1	2	4	Yes	3	No		3	Yes	52	Female	3	White	5	7	190	3	1	Own	26	Male	5	10	215	3
Yes
Yes	Yes	No	7	2	1,4	4	Yes	5	Yes	3	Yes	3	3	Yes	No	No	6	2	3	4	2	4	Yes	2	No		3	Yes	44	Female	2	White	5	9	130	4	1	Own	20	Female	5	7	160	3
Yes	Yes	No	2,4,5	Cold cuts and other ready-to-eat meets	1,2,3	1	Yes	4	Yes	3	Yes	2	3	Yes	Yes	No	4	Cold cuts and other ready-to-eat meats	3	1	Yes	2	Yes	2	No		3	Yes	49	Female	2	Hispanic/Latino	5	5	172	2	1	Rent	26	Male	5	8	215	3
Yes	Yes	No	1	3	1	4	Yes	2	Yes	2	Yes	1	3	Yes	Yes	No	6	2	1,3	1	2	6	Yes	2	No		3	Yes	47	Female	3	White	5	5	138	3	1	Own	19	Female	5	3	145	2
Yes	Yes	No	4,5	Cold cuts and other ready-to-eat meets	1,2	4	Yes	1	Yes	3	Yes	3	3	Yes	Yes	No	6	Cold cuts and other ready-to-eat meats	1,2,3	4	Yes	2	Yes	2	No		3	Yes	54	Female	3	White	5	6	170	2	4	Rent	25	Male	5	10	195	3
Yes	Yes	No	7	6	7	1,5	Yes	4	Yes	3	Yes	3	2	Yes	Yes	No	7	6	7	5	Yes	1	Yes	3	Yes	1	2	Yes	57	Female	4	White	5	7	142	3	1	Own	24	Male	6	2	146	1
Yes	Yes	No	7	6	7	5	Yes	4	Yes	3	Yes	1	3	Yes	Yes	No	6	3	7	5	Yes	1	Yes	2	Yes	1	3	Yes	44	Female	2	White	5	9	135	3	1	Own	22	Female	5	7	155	2
Yes	Yes	Yes	2,4	1,2	1,2,4	2	Yes	1	Yes	3	Yes	3	3	Yes	Yes	No	7	2	1,3	4	2	2	Yes	2	No		3	Yes	39	Male	2	White	5	11	192	3	1	Own	19	Male	5	9	206	3
Yes	Yes	No	1	6	1,2,3	1	Yes	5	Yes	3	Yes	3	3	Yes	Yes	No	6	2,Cold cuts and other ready-to-eat meats	1,3	4	2	4	Yes	2	No		3	Yes	43	Female	2	White	5	4	167	3	1	Own	22	Female	5	6	149	2
Yes	Yes	No	6	5	1,4,5	1	Yes	1	Yes	3	Yes	2	3	Yes	Yes	No	6	Cold cuts and other ready-to-eat meats	1,3,5	5	Yes	1	Yes	2	Yes	2	3	Yes	50	Female	2	White	5	9	188	3	4	Own	27	Female	4	11	160	2
Yes	Yes	No	5	5	2,5	3	Yes	6	Yes	3	Yes	3	3	Yes	Yes	No	7	3	1,3,5	4	2	2	Yes	2	Yes	3	3	Yes	42	Female	2	Hispanic/Latino	5	7	127	3	1	Own	23	Female	5	3	153	3
Yes	Yes	No	7	6	7	5	Yes	4	Yes	3	No		3	Yes	Yes	No	7	5	2,3	5	Yes	2	Yes	2	No		3	Yes	48	Female	3	White	5	1	127	3	1	Own	24	Female	5	5	180	2
Yes	Yes	No	1,2,4	6	7	3	Yes	3	Yes	2	Yes	3	3	Yes	Yes	No	2	Cold cuts and other ready-to-eat meats	3,5	Olive oil (or other vegetable oil)shortening or lard)	2	4	Yes	2	Yes	3	3	Yes	42	Male	3	White	6	2	205	4	1	Own	18	Male	5	8	190	3
Yes
Yes	Yes	No	1,3,4,6	1,3,Cold cuts and other ready-to-eat meets	1,3,4	4	Yes	4	Yes	3	Yes	1	3	No	Yes	Yes	2,4,5	2,6	4	2,5	2	6	Yes	3	Yes	2	3	No	44	Female	Prefer not to answer	White	4	6	145	3	4	Rent	21	Male	5	1	180	1
Yes	Yes	No	1,3,5,6	2,3,5	3,4,5	4,5	Yes	5	Yes	1	Yes	1	3	Yes	Yes	Yes	1,3,5	1,3,Cold cuts and other ready-to-eat meats	2,4,6	5	2	3	Yes	3	No		3	No	39	Male	Prefer not to answer	White	5	1	203	2	2	Rent	25	Female	4	7	166	Prefer not to answer
Yes	Yes	No	7	5	1,2,5	5	Yes	5	Yes	3	Yes	1	3	Yes	Yes	No	7	Cold cuts and other ready-to-eat meats	1,2,3,5	5	Yes	1	Yes	2	No		3	Yes	44	Female	3	White	5	7	140	3	1	Rent	22	Male	5	9	185	2
Yes	Yes	No	2,5	1,2,Cold cuts and other ready-to-eat meets	3,4,5	1,3	Yes	1	No	2	No		2	Yes	Yes	Yes	2,4,5	1,2,Cold cuts and other ready-to-eat meats	1,2	1,Olive oil (or other vegetable oil)shortening or lard)	Yes	1	No	2	No		1	Yes	29	Female	3	White	5	7	146	3	1	Own	20	Male	5	4	130	2
Yes	Yes	Yes	1,2,3	2	1,2	1,2	Yes	3	Yes	3	No		2	No	Yes	Yes	2,3,4	1,2,3	1,2,3	2,Olive oil (or other vegetable oil)shortening or lard)	Yes	2	Yes	2	No		1	Yes	42	Male	4	White	5	8	175	5	6	Own	22	Male	5	6	146	2
Yes	Yes	Yes	4,5	2,3	3,4,5	1,3	Yes	3	Yes	2	No		2	Yes	Yes	Yes	2,3	3,Cold cuts and other ready-to-eat meats	1,3	1,2,Olive oil (or other vegetable oil)shortening or lard)	3	2	Yes	2	No		1	Yes	52	Female	5	White	5	3	136	5	1	Own	21	Female	5	7	132	3
Yes	No	No	6	2,3,Cold cuts and other ready-to-eat meets	1,2,3	1	Yes	2	No	2	No		1	No	Yes	No	2,4	1,2,3,Cold cuts and other ready-to-eat meats	2,4,6	1,Olive oil (or other vegetable oil)shortening or lard)	Yes	2	No	3	No		2	Yes	42	Female	4	White	5	6	184	3	4	Rent	20	Female	5	5	128	2
Yes	Yes	No	4	1,2,3	1,2,3,4,5	1,3	Yes	4	Yes	3	No		1	No	Yes	No	4	1,2	1,2,3,4,5	1,Olive oil (or other vegetable oil)shortening or lard)	Yes	2	No	2	No		2	No	65	Female	3	White	5	6	156	5	1	Own	26	Male	5	7	163	1
Yes	Yes	No	7	1,2	2,4	1	Yes	2	Yes	3	No		2	Yes	Yes	No	7	2,3	2,3	1	2	2	No	2	No		2	Yes	56	Female	3	White	5	5	146	3	6	Rent	18	Male	5	9	192	2
Yes	Yes	No	6	1,2,3	2,3,4	2,3	Yes	2	Yes	3	No		3	No	Yes	No	6	2,3,Cold cuts and other ready-to-eat meats	2,3,5	2,Olive oil (or other vegetable oil)shortening or lard)	2	2	Yes	3	No		3	No	39	Female	4	White	5	4	135	4	6	Own	19	Female	5	5	126	2
Yes	Yes	No	2,3,5	2,Cold cuts and other ready-to-eat meets	2,3,4	1,3	Yes	3	Yes	2	No		2	No	Yes	No	1,2,3	1,3	2,3,5	2,Olive oil (or other vegetable oil)shortening or lard)	2	5	No	2	No		2	No	51	Female	6	White	5	7	175	6	1	Own	27	Male	5	8	221	1
Yes	No	No	6	2,3,Cold cuts and other ready-to-eat meets	1,3,5	1,2,3	Yes	1	No	2	No		1	No	No	No	6	2,3,Cold cuts and other ready-to-eat meats	1,3,4,5	1,2,Olive oil (or other vegetable oil)shortening or lard)	2	2	No	2	No		1	No	41	Female	4	White	5	4	139	3	6	Rent	22	Male	6	1	224	1
Yes	Yes	No	4,5	1,2,3	1,2,3,4	1,3	No	3	Yes	3	No		2	No	No	No	4	2,3,Cold cuts and other ready-to-eat meats	2,3,7	Olive oil (or other vegetable oil)shortening or lard),4	3	4	No	2	No		2	No	36	Female	3	White	5	6	164	4	1	Own	18	Male	5	7	175	2
Yes	Yes	No	2,5	6	7	4	Yes	4	Yes	3	Yes	3	3	Yes	Yes	No	2	6	7	4	2	2	Yes	2	Yes	3	3	Yes	39	Female	4	White	5	9	134	3	1	Own	18	Female	5	4	153	2
Yes	Yes	No	2,3	2,3	6	1	No	1	Yes	2	No		2	Yes	Yes	No	2,3,4	2,3,Cold cuts and other ready-to-eat meats	6	1	2	4	No	2	No		2	Yes	57	Female	5	White	5	8	162	5	3	Own	23	Female	5	7	154	2
Yes	Yes	No	7	Cold cuts and other ready-to-eat meets	1,3	1	Yes	4	Yes	1	No		3	Yes	Yes	No	6	Cold cuts and other ready-to-eat meats	3	1	Yes	4	Yes	2	No		3	Yes	47	Female	2	Black or African American	5	3	170	2	3	Rent	24	Male	5	7	215	3
Yes	Yes	No	7	1	1,2	5	Yes	4	Yes	3	Yes	3	3	Yes	Yes	No	7	1	1,2	5	Yes	4	Yes	2	Yes	3	3	Yes	45	Male	Prefer not to answer	White	5	10	155	4	1	Own	21	Male	5	8	185	3
Yes	Yes	No	6	6	1,3	1	Yes	1	Yes	3	No		3	Yes	Yes	No	6	6	1,3	1	2	2	Yes	2	No		3	Yes	40	Female	2	White	5	3	177	2	1	Rent	19	Female	5	6	158	3
Yes	Yes	No	1,2,4,5	1,2	2,3,4	3	Yes	3	Yes	1	Yes	1	2	Yes	Yes	Yes	1,2,5	2,3,Cold cuts and other ready-to-eat meats	1,4,5	1	2	4	Yes	2	No		3	No	41	Male	Prefer not to answer	White	5	4	135	3	1	Own	23	Male	4	7	158	1
Yes	Yes	No	1,2,4	2,Cold cuts and other ready-to-eat meets	1,2,3,4	1	No		Yes	3	No		3	Yes	Yes	Yes	1,2,3,4,5	6	7	5	3		Yes	3	No		3	No	53	Male	4	Black or African American	5	7	203	3	1	Own	28	Male	4	4	189	1
Yes	Yes	No	7	6	7	5	No	6	Yes	3	No		3	Yes	Yes	No	7	6	7	1	2	6	No	2	No		3	No	49	Female	Prefer not to answer	Prefer not to answer	4	2	137	2	3	Rent	24	Male	5	8	197	2
Yes	Yes	No	1,2	2,3	1,4,5	5	Yes	6	Yes	3	No		3	No	Yes	No	7	6	7	5	Yes	6	No	2	No		2	Yes	56	Male	4	White	5	2	160	3	1	Own	27	Male	4	4	185	1
Yes	Yes	No	7	6	7	5	Yes	6	Yes	1	No		3	Yes	Yes	Yes	2	3	1	1	Yes	1	No	2	No		3	No	44	Female	Prefer not to answer	Hispanic/Latino	4	2	144	2	3	Rent	23	Male	4	7	170	2
Yes	Yes	No	7	6	7	5	Yes	6	Yes	3	Yes	1	2	Yes	No	Yes	7	2,3	1	1	Yes	1	No	2	No		3	No	48	Male	3	Black or African American	5	3	184	2	2	Rent	28	Male	4	4	210	2
Yes	Yes	No	7	6	7	5	Yes	5	Yes	3	Yes	2	2	Yes	Yes	No	7	6	7	5	2	3	No	2	No		3	No	52	Male	Prefer not to answer	Prefer not to answer	5	1	156	3	1	Own	21	Female	4	7	125	1
Yes	Yes	No	7	6	1,2	4	Yes	5	Yes	3	Yes	2	3	Yes	Yes	No	7	6	1,2,3	4	Yes	4	Yes	3	Yes	1	3	Yes	44	Female	3	White	5	7	136	4	1	Own	21	Male	5	9	162	3
Yes	Yes	No	6	Cold cuts and other ready-to-eat meets	1,3	4	Yes	4	Yes	3	No		3	Yes	Yes	No	6	Cold cuts and other ready-to-eat meats	1,3	4	Yes	1	Yes	3	No		3	Yes	46	Female	2	Black or African American	5	5	190	2	1	Rent	24	Female	5	2	173	3
Yes	Yes	No	2	6	7	4	Yes	4	Yes	3	Yes	1	3	Yes	Yes	No	6	6	3	4	Yes	2	Yes	2	No		3	No	47	Female	3	White	5	8	138	3	1	Own	22	Female	5	6	150	2
Yes	Yes	No	7	1	2,4	4	Yes	5	Yes	3	Yes	3	3	Yes	Yes	No	7	1	1,2,4	4	2	5	Yes	3	Yes	1	3	Yes	44	Male	Prefer not to answer	White	5	11	179	4	1	Own	18	Male	5	8	145	2
Yes	Yes	No	7	6	7	5	Yes	6	Yes	1	Yes	3	3	Yes	Yes	No	7	6	7	5	2	6	No	2	No		3	Yes	51	Male	4	White	5	4	165	2	Prefer not to answer	Own	26	Male	4	2	180	2
Yes	Yes	No	7	6	7	5	Yes	6	No	3	No		2	Yes	Yes	No	2,4	2,3	1,3,4,5	5	Yes	6	No	2	No		2	Yes	47	Female	Prefer not to answer	White	4	2	135	2	3	Rent	23	Male	4	9	197	1
Yes	Yes	No	7	2,3,Cold cuts and other ready-to-eat meets	7	5	Yes	6	Yes	3	No		3	Yes	Yes	Yes	7	6	7	Olive oil (or other vegetable oil)shortening or lard)	3	6	Yes	1	Yes	3	2	Yes	61	Male	4	Black or African American	4	7	155	3	1	Rent	28	Female	4	1	127	1
No
Yes	Yes	Yes	7	6	7	5	No	6	Yes	3	No		3	No	Yes	No	6	2,3,Cold cuts and other ready-to-eat meats	1,3,4,5	5	Yes	6	No	2	No		3	No	55	Female	5	White	4	2	144	4	1	Own	25	Male	5	6	285	3
Yes	Yes	No	7	6	7	5	Yes	6	Yes	3	No		3	Yes	Yes	No	2,4	2,3,Cold cuts and other ready-to-eat meats	1,3,5	5	Yes	6	No	3	No		3	No	47	Female	Prefer not to answer	Black or African American	4	2	147	2	2	Rent	29	Male	5	1	198	1
Yes	Yes	No	7	2,3	2,3	1,2	Yes	5	Yes	3	Yes	1	3	Yes	Yes	No	7	1,2,3	1,2,3	1,2,Olive oil (or other vegetable oil)shortening or lard)	2	4	Yes	3	Yes	1	3	Yes	44	Female	4	White				4	1	Own	21	Male				2
Yes	Yes	No	2,4,5	2,3	2,5	2,3	Yes	4	Yes	2	Yes	3	3	Yes	Yes	No	2,4,5	2,3	1,3,5	2,Olive oil (or other vegetable oil)shortening or lard)	Yes	2	Yes	2	Yes	1	3	Yes	43	Male	4	White				5	1	Own	19	Male				3
Yes	Yes	No	2,3,4,5	1,3	2,3,5	2,3	Yes	1	Yes	3	Yes	1	3	Yes	Yes	No	2,4,5	1,2,3	1,3,5	5	Yes	1	No	2	Yes	1	3	Yes	48	Male	4	White				4	1	Own	23	Male				2
Yes	Yes	No	2,4,5	1,2,3	1,2,5	5	Yes	5	No	2	Yes	1	3	No	Yes	No	2,5	2,3	1,2,5	1,2,Olive oil (or other vegetable oil)shortening or lard)	Yes	1	No	2	Yes	1	3	Yes	50	Male	4	White				3	1	Own	20	Male				3
Yes	Yes	No	7	1,2,Cold cuts and other ready-to-eat meets	1,2,3	5	Yes	1	Yes	3	Yes	3	3	Yes	Yes	No	7	1,3	1,3,5	5	Yes	5	Yes	3	Yes	1	3	Yes	46	Male	4	White				3	1	Own	21	Female				2
Yes	Yes	No	2,4,5	6	7	2,3	Yes	5	Yes	3	Yes	3	1	Yes	Yes	No	2,4,5	6	7	5	Yes	5	Yes	3	Yes	1	3	Yes	51	Female	4	White				5	1	Own	25	Female				1
Yes	Yes	No	6	Cold cuts and other ready-to-eat meets	7	5	Yes	4	Yes	3	No		2	Yes	Yes	No	6	Cold cuts and other ready-to-eat meats	1,2,3	4	Yes	2	Yes	2	No		3	Yes	48	Female	2	White	5	8	145	2	3	Rent	23	Female	5	4	130	2
Yes	Yes	No	1	6	6	4	Yes	1	Yes	3	Yes	1	2	Yes	Yes	No	2	5	1,5	4	3	2	Yes	2	No		3		42	Male	3	White	5	11	170	3	1	Own	20	Male	5	7	150	3
Yes	Yes	No	7	6	7	4	Yes	5	Yes	3	Yes	3	3	Yes	Yes	No	6	2	7	Olive oil (or other vegetable oil)shortening or lard)	2	4	Yes	3	Yes	2	3	Yes	46	Female	4	White	5	6	138	4	1	Own	18	Female	5	5	165	3
Yes	Yes	No	7	6	7	5	Yes	6	Yes	3	No		3	Yes	Yes	No	7	6	7	5	2	6	No	2	No		3	Yes	54	Male	Prefer not to answer	Prefer not to answer	4	4	158	2	1	Rent	24	Male	4	1	186	1
Yes	Yes	No	7	6	7	5	Yes	6	No	3	No		3	No	No	Yes	6	6	1,3,4,5	1	Yes	6	No	2	No		3	No	57	Male	Prefer not to answer	Black or African American	5	2	185	3	5	Rent	29	Male	5	6	295	2
Yes	No	Yes	2,3,5	1,2,5	1,5	1,4	Yes	6	No	3	No	2	2	No	Yes	No	1,3,5	1,2,3,Cold cuts and other ready-to-eat meats	2,4	1,2	2	3	Yes	3	No	2	1	No	59	Female	4	White	4	3	124	3	1	Own	22	Male	4	9	210	Prefer not to answer
Yes	Yes	No	7	6	1	1	Yes	1	Yes	2	No		3	Yes	No	Yes	6	Cold cuts and other ready-to-eat meats	3	4	2	2	Yes	2	No		3	Yes	39	Female	2	White	5	9	190	2	3	Rent	20	Female	5	3	130	3
Yes	Yes	No	1,2,3,5	2,3	7	5	Yes	2	No	2	Yes	1	3	Yes	Yes	No	1,2,4,5	2,3	7	5	2	1	No	2	Yes	1	3	Yes	52	Male	3	White				3	1	Own	24	Male				3
Yes	Yes	No	2,4,5	2,3	1,2,5	5	Yes	5	Yes	3	Yes	1	3	Yes	Yes	No	2,4,5	2,3	1,2,5	2,Olive oil (or other vegetable oil)shortening or lard)	Yes	5	Yes	3	Yes	1	3	Yes	43	Male	4	White				4	1	Own	19	Male				2
Yes	Yes	No	2,4,5	2,3	1,3,5	1,3	Yes	2	Yes	1	Yes	3	3	Yes	Yes	No	2,4,5	2,3	1,3,5	5	Yes	4	Yes	3	Yes	1	3	Yes	47	Male	4	White				4	1	Own	22	Male				2
Yes	Yes	No	2,3,5	1,2,3	7	1,3	Yes	5	Yes	2	Yes	1	3	Yes	Yes	No	2,4,5	2,3	7	2,Olive oil (or other vegetable oil)shortening or lard)	Yes	1	Yes	3	Yes	1	3	Yes	44	Male	4	White				5	1	Own	18	Female				1
Yes	Yes	No	7	6	7	1,2,3	Yes	1	No	1	Yes	1	3	Yes	Yes	No	2,3,5	6	7	2,Olive oil (or other vegetable oil)shortening or lard)	Yes	1	No	3	Yes	1	3	Yes	45	Female	4	White				5	1	Own	20	Male				3
Yes	Yes	No	2,4,5	1,2,3	1,2,3,5	2,3	No	5	Yes	2	Yes	1	3	Yes	Yes	No	2,4,5	2,3	1,3,5	2,Olive oil (or other vegetable oil)shortening or lard)	Yes	1	Yes	3	Yes	1	3	Yes	46	Male	4	White				5	1	Own	23	Male				3
Yes	Yes	No	1,5	5	1,3,4	1	Yes	4	Yes	3	Yes	3	3	Yes	Yes	No	1,2	2	1,4	1	Yes	1	Yes	3	Yes	1	3	Yes	44	Female	3	White	5	6	155	3	1	Own	21	Male	5	9	210	2
Yes	Yes	No	2,4,5	2,3	7	2,3	Yes	4	Yes	3	Yes	1	3	Yes	Yes	No	2,4,5	2,3	7	2,Olive oil (or other vegetable oil)shortening or lard)	Yes	4	Yes	3	Yes	1	3	Yes	49	Male	4	White				4	1	Own	24	Male				2
Yes	Yes	No	7	6	2	4	Yes	5	Yes	3	No		2	Yes	Yes	No	4	1	4	4	Yes	4	Yes	2	No		3	Yes	40	Male	3	White	6	1	177	4	1	Own	19	Male	5	8	165	3
Yes	Yes	No	4,5	1,3,Cold cuts and other ready-to-eat meets	1,2,3,5	1,3	Yes	2	Yes	3	No		2	Yes	Yes	Yes	4,5	1,2,3,Cold cuts and other ready-to-eat meats	1,2,3,4,5	1,Olive oil (or other vegetable oil)shortening or lard)	Yes	4	Yes	3	No		2	Yes	56	Female	5	White	5	5	163	4	Prefer not to answer	Own	18	Male	5	7	183	3
Yes	Yes	No	6	1,2,Cold cuts and other ready-to-eat meets	2,3	1,3	Yes	2	No	3	No		2	No	Yes	No	2,4	2,3,Cold cuts and other ready-to-eat meats	1,3,4,5	1,Olive oil (or other vegetable oil)shortening or lard)	2	1	Yes	3	No		1	Yes	48	Male	3	White	6	2	213	4	1	Own	21	Male	5	9	196	2
Yes	Yes	No	1,2,4	2,Cold cuts and other ready-to-eat meets	1,3,4	1,3	Yes	3	Yes	3	No		2	Yes	Yes	No	2,4	2,3,Cold cuts and other ready-to-eat meats	1,3,4,5	1,Olive oil (or other vegetable oil)shortening or lard)	2	4	No	2	No		2	No	54	Male	4	White	5	8	172	3	6		22	Female	5	5	132	2
Yes	Yes	No	6	2,Cold cuts and other ready-to-eat meets	1,3,5	1	No	2	Yes	3	No		2	No	Yes	No	6	2,Cold cuts and other ready-to-eat meats	1,3	1	2	1	No	3	No		2	No	61	Female	3	White	5	8	168	3	6	Own	19	Female	5	8	162	3
Yes	Yes	No	3,4	1,2,3,Cold cuts and other ready-to-eat meets	3,4	2	Yes	3	No	1	No		2	No	Yes	No	2,4	2,3,Cold cuts and other ready-to-eat meats	3,4,5	2	2	4	No	3	No		1	No	32	Male	4	White	5	6	182	2	6	Rent	18	Female	5	6	134	3
Yes	Yes	No	7	6	7	5	Yes	6	Yes	3	Yes	1	3	Yes	No	No	2,4	3	1,4,5	1	Yes	6	No	2	No		3	No	54	Female	Prefer not to answer	White	4	2	145	3	1	Own	30	Female	5	3	188	1
Yes	Yes	No	2,4,5	2,Cold cuts and other ready-to-eat meets	3,4,5	1	Yes	2	No	2	No		2	No	Yes	No	2,4	2,Cold cuts and other ready-to-eat meats	1,3,4	1	2	2	Yes	2	No		2	Yes	65	Female	4	White	5	8	156	2	6	Own	22	Male	5	7	183	2
Yes	Yes	No	1,3,4	2,3,5	1,3	1,2,3	Yes	3	Yes	2	No		2	No	Yes	No	2,4	2,3,Cold cuts and other ready-to-eat meats	1,3,5	1,2,Olive oil (or other vegetable oil)shortening or lard)	2	4		2	No		1	No	39	Female	4	White	5	4	125	1	6	Rent	18	Female	5	2	115	3
Yes	Yes	No	1,3	2	2,5	2,3	No	3	Yes	1	Yes	1	1	Yes	Yes	No	1,3,4,5,6	1,2,3	1,3,5	1,2	2	6	No	2	No	3	2	No	65	Male	5	White	4	2	132	4	1	Own	25	Male	4	8	199	2
Yes	Yes	No	1,2	2,3	3,4,5	1	No	4	Yes	2	No		1	No	Yes	No	1,2,4	2,3,Cold cuts and other ready-to-eat meats	1,3,4,5	1,2,Olive oil (or other vegetable oil)shortening or lard)	2	1	No	2	No		2	No	54	Male	4	White	5	7	216	2	6	Rent	20	Male	5	7	186	2
Yes	Yes	No	4,5	2,3,Cold cuts and other ready-to-eat meets	3,4	1	Yes	2	Yes	1	No		3	No	Yes	No	4,5	2,3,Cold cuts and other ready-to-eat meats	3,4	1	2	4	Yes	1	No		3	No	53	Male	3	White	5	6	149	2	Prefer not to answer	Own	21	Male	5	5	156	3
Yes	Yes	No	6	1,2,3,Cold cuts and other ready-to-eat meets	2,3,4	1,3	Yes	3	No	2	No		2	No	Yes	No	2,3,4	2,Cold cuts and other ready-to-eat meats,5	2,3,5	2,Olive oil (or other vegetable oil)shortening or lard)	3	2	No	2	No		2	No	44	Male	4	White	5	7	152	3	1	Own	20	Female	5	5	126	3
Yes	Yes	No	1,4,5	2,Cold cuts and other ready-to-eat meets	3,4	1,3	Yes	4	No	2	No		1	No	Yes	No	2,4,5	2,3,Cold cuts and other ready-to-eat meats	4,5	2,Olive oil (or other vegetable oil)shortening or lard)	2	2	Yes	3	No		2	Yes	56	Male	5	White	5	8	196	3	6	Own	19	Male	5	7	168	3
Yes	Yes	No	3,4,5	3,Cold cuts and other ready-to-eat meets	3,4,5	3	Yes	4	No	2	No		2	No	Yes	No	4,5	2,3,Cold cuts and other ready-to-eat meats	3,4,5	2,Olive oil (or other vegetable oil)shortening or lard)	2	4	No	2	No		2		48	Female	5	White	5	7	156	4	4	Own	22	Female	5	5	132	3
Yes	No	Yes	2,4,5,6,7	1,2,3,Cold cuts and other ready-to-eat meets,5	1,2,3,4,5,6	1,2	Yes	3	Yes	1	No	1	3	No	Yes	Yes	2,3	2	3,4,5	1,2	2	6	Yes	2	Yes	1	2	Yes	48	Female	Prefer not to answer	Prefer not to answer	3	7	125	2	3	Rent	21	Female	4	2	155	1
Yes	Yes	No	7	2,3,Cold cuts and other ready-to-eat meets	2,4	2,4	Yes	3	Yes	1	No		3	Yes	Yes	No	7	3,Cold cuts and other ready-to-eat meats,5	2,3,4	2,Olive oil (or other vegetable oil)shortening or lard)	2	4	Yes	3	No		2	Yes	57	Female	4	White	5	7	186	3	6	Rent	19	Female	5	6	116	3
Yes	Yes	No	4,5	2,3	3,5	2,3	Yes	2	No	2	No		2	No	Yes	No	4,5	3,Cold cuts and other ready-to-eat meats	2,4	2,Olive oil (or other vegetable oil)shortening or lard)	3	3	Yes	3			2	Yes	60	Female	6	White	5	6	148	5	1	Own	22	Female	5	5	133	2
Yes	Yes	No	6	6	1,3	1	Yes	6	Yes	3	No		3	Yes	No	Yes	6	3,Cold cuts and other ready-to-eat meats	1,3	1	Yes	1	Yes	3	No		3	No	43	Female	2	Black or African American	5	3	-	2	3	Rent	24	Male	5	7	145	3
Yes	Yes	No	2,4	2,3,Cold cuts and other ready-to-eat meets	1,3,4,5	1,2,3	No	2	No	2	No		2	Yes	Yes	No	2,4	3,Cold cuts and other ready-to-eat meats	1,3,4,5	Olive oil (or other vegetable oil)shortening or lard),4	2	3	No	3	No		3	No	47	Male	3	White	5	8	164	3	6	Rent	18	Female	5	6	119	2
Yes	Yes	No	7	6	7	5	Yes	6	Yes	2	Yes	2	3	Yes	Yes	No	7	6	7	5	2	6	Yes	1	No		3	Yes	52	Female	Prefer not to answer	White	4	4	140	3	4	Own	28	Female	4	1	165	1
Yes	Yes	No	3,4	2,3,Cold cuts and other ready-to-eat meets	1,3,4	1,3	Yes	3	Yes	2	No		1	Yes	Yes	No	4,5	2,3,Cold cuts and other ready-to-eat meats	1,3,5	1,Olive oil (or other vegetable oil)shortening or lard)	2	4		2	No		1	Yes	41	Male	4	White	6	1	203	3	6	Rent	18	Female	5	7	163	2
Yes	Yes	No	2,3,4	1,2,Cold cuts and other ready-to-eat meets	2,3,4,5	1,2,3	Yes	1	Yes	1	No		2	No	Yes	No	2,3,4	1,2,Cold cuts and other ready-to-eat meats	2,3,4,5	1,2,Olive oil (or other vegetable oil)shortening or lard)	2	3	Yes	1	No		1	No	65	Male	4	White	5	8	173	4	6	Rent	22	Male	5	8	165	1
Yes	Yes	No	2,4,5	1,Cold cuts and other ready-to-eat meets	2,3,5	2,3	Yes	3	No	1	No		2	Yes	Yes	No	4,5	2,3	2,3,4,5	2,Olive oil (or other vegetable oil)shortening or lard)	2	4	No	2	No		1	No	53	Female	6	White	5	6	128	6	1	Own	21	Female	5	5	144	3
Yes	Yes	No	2,4	2,Cold cuts and other ready-to-eat meets	2,3,5	2,3	Yes	4	No	2	No		2	Yes	Yes	No	2,3,4	2,Cold cuts and other ready-to-eat meats,5	2,3,4	1,2,Olive oil (or other vegetable oil)shortening or lard)	2	3	No	2	No		1	No	61	Male	4	White	5	8	161	4	6	Own	19	Male	5	6	152	2
Yes	Yes	No	3,4,5	2,3,Cold cuts and other ready-to-eat meets	4	2,3	No	1	Yes	1	No		2	Yes	Yes	No	4,5	2,3,Cold cuts and other ready-to-eat meats	1,3,4,5	1,2,Olive oil (or other vegetable oil)shortening or lard)	Yes	3	Yes	3	No		2	No	43	Female	3	White	5	4	136	2	6	Rent	22	Female	5	4	124	3
Yes	Yes	No	1,3,4	3,Cold cuts and other ready-to-eat meets	2,3,4	1,2,3	Yes	3	Yes	2	No		2	Yes	Yes	No	1,3	2,Cold cuts and other ready-to-eat meats	1,3,4	1,2,Olive oil (or other vegetable oil)shortening or lard)	2	3	Yes	2	No		2	Yes	51	Male	4	White	5	8	176	3	6	Rent	19	Male	6	1	149	3
Yes	Yes	No	7	6	7	5	Yes	6	Yes	3	No		3	No	Yes	No	7	6	7	5	Yes	6		2	No		3	No	55	Female	4	White	4	1	1450	3	2	Own	27	Female	4	8	165	1
Yes	Yes	No	2,4,5	1,2,3	7	1,2,3	Yes	4	Yes	3	Yes	1	1	Yes	Yes	No	2,4,5	1,2,3	7	1,2,Olive oil (or other vegetable oil)shortening or lard)	Yes	4	Yes	3	Yes	1	3	Yes	45	Male	4	White				5	1	Own	21	Male				2
Yes	Yes	No	2,4,5	2,3	3,5	2,3	Yes	1	Yes	2	Yes	1	3	Yes	Yes	No	2,4,5	1,2,3	7	1,2,Olive oil (or other vegetable oil)shortening or lard)	2	1	Yes	3	Yes	1	3	Yes	52	Male	4	White				5	1	Own	27	Male				1
Yes	Yes	No	2,4,5	2,3	1,3,5	2,3	Yes	5	Yes	3	Yes	1	1	Yes	Yes	No	2,4,5	2,3	1,2,3,5	2,Olive oil (or other vegetable oil)shortening or lard)	Yes	4	Yes	3	Yes	1	3	Yes	48	Female	4	White				4	1	Own	24	Male				2
Yes	Yes	No	1,2,4,5	1,2,3	7	5	Yes	2	Yes	2	Yes	1	3	Yes	Yes	No	1,2,4,5	1,2,3	7	2,Olive oil (or other vegetable oil)shortening or lard)	Yes	1	Yes	1	Yes	1	3	Yes	44	Male	4	White				4	1	Own	19	Female				3
Yes	Yes	No	7	1,2,3	7	2,3	Yes	4	Yes	2	Yes	2	3	Yes	Yes	No	7	1,2,3	7	1,2,Olive oil (or other vegetable oil)shortening or lard)	Yes	4	Yes	1	Yes	1	3	Yes	41	Female	4	White				3	1	Own	21	Male				2
Yes	Yes	No	1,2,4,5	1,2,3	1,2,3,5	1,2,3	Yes	4	Yes	3	Yes	3	1	No	Yes	No	2,3,4,5	1,2,3	1,2,3,5	1,2,Olive oil (or other vegetable oil)shortening or lard)	Yes	4	Yes	3	Yes	3	3	Yes	43	Female	4	White				4	1	Own	22	Female				2
Yes	Yes	No	2,4,5	1,2,3	1,3,5	2,3	Yes	5	Yes	3	Yes	1	3	Yes	Yes	No	2,4,5	1,2,3	1,3,5	2,Olive oil (or other vegetable oil)shortening or lard)	Yes	2	Yes	3	Yes	1	3	Yes	46	Male	4	White				5	1	Own	23	Male				3
Yes	Yes	No	2,4,5	2,3	7	2,3	Yes	1	Yes	2	Yes	1	3	Yes	Yes	No	2,4,5	1,2,3	7	5	2	4	Yes	2	Yes	3	3	Yes	50	Male	3	White				3	1	Own	27	Male				1
Yes	Yes	No	7	6	7	5	Yes	6	Yes	1	No		3	Yes	Yes	No	7	6	7	5	Yes	6	Yes	3	No		3	No	65	Female	Prefer not to answer	Prefer not to answer	4	9	188	3	Prefer not to answer	Rent	25	Prefer not to answer	5	7	350	2
Yes	Yes	No	7	1,2,3	1,2,3,5	2,4	Yes	5	Yes	3	Yes	1	3	Yes	Yes	No	1,2,5	1,2,3	7	2,Olive oil (or other vegetable oil)shortening or lard)	Yes	5	Yes	3	Yes	3	3	Yes	45	Female	4	White				5	1	Own	19	Male				3
Yes	Yes	No	7	6	7	2,3	No	5	Yes	2	Yes	1	1	Yes	Yes	No	7	6	7	1,2,Olive oil (or other vegetable oil)shortening or lard)	Yes	1	No	1	Yes	1	3	Yes	43	Male	4	White				4	1	Own	20	Female				3
Yes	Yes	No	2,4,5	6	7	1,2,3	Yes	4	No	3	Yes	1	3	Yes	Yes	No	2,4,5	1,2,3	7	1,2,Olive oil (or other vegetable oil)shortening or lard)	Yes	1	No	1	Yes	3	3	Yes	48	Male	4	White				4	1	Own		Male				3
Yes	Yes	No	2,4,5	1,2,3	7	2,3	Yes	4	Yes	2	No		1	Yes	Yes	No	2,4,5	1,2,3	7	2,Olive oil (or other vegetable oil)shortening or lard)	Yes	4	Yes	2	Yes	3	3	Yes	45	Male	4	White				4	1	Own	21	Male				2
Yes	Yes	No	1,2,4,5	6	1,2,5	2,3	No	5	Yes	3	Yes	1	3	Yes	Yes	No	1,2,4,5	6	1,2,3,5	1,2,Olive oil (or other vegetable oil)shortening or lard)	2	1	Yes	3	Yes	1	3	Yes	38	Male	4	White				4	1	Own	18	Male				3
Yes	Yes	No	2,4,5	1,2,3	1,2,3,5	2,3	Yes	1	No	1	No		1	Yes	Yes	No	2,3,4,5	1,2,3	1,2,3,5	2,Olive oil (or other vegetable oil)shortening or lard)	Yes	1	No	2	Yes	1	3	Yes	42	Female	4	White				3	1	Own	19	Male				3
Yes	Yes	No	7	6	7	1,2,3	Yes	1	Yes	2	No		1	No	Yes	No	7	6	7	2,Olive oil (or other vegetable oil)shortening or lard)	2	1	Yes	2	Yes	1	3	No	50	Male	4	White				5	1	Own	25	Female				1
Yes	Yes	No	1,2,3,4,5,7	5	1,3,4,5	2,3,5	Yes	4	No	3	Yes	2	2	Yes	Yes	No	7	2,Cold cuts and other ready-to-eat meats	1,3,4,5	2,Olive oil (or other vegetable oil)shortening or lard)	Yes	6	No	2	Yes	3	3	Yes	62	Female	6	White	5	5	157	5	1	Own	24	Male	5	9	150	3
Yes	Yes	No	7	6	7	5	Yes	6	Yes	1	Yes	1	1	No	No	Yes	2,4	2,3	1,4,5	1	Yes	3	No	2	No		3	No	57	Male	Prefer not to answer	White	5	1	120	2	Prefer not to answer	Rent	24	Male	4	9	215	1
Yes	Yes	No	7	6	7	5	Yes	6	No	1	No		3	Yes	Yes	No	7	6	7	Olive oil (or other vegetable oil)shortening or lard)	2	5	Yes	1	Yes	1	2	Yes	53	Female	Prefer not to answer	Prefer not to answer	4	4	179	2	2	Rent	21	Female	4	1	136	1
Yes	Yes	No	2,4,5	1,2,3	1,2,4,5	2,3	No	5	Yes	2	Yes	1	1	Yes	Yes	No	2,4,5	2,3	1,2,5	2,Olive oil (or other vegetable oil)shortening or lard)	2	1	Yes	1	Yes	1	3	Yes	46	Male	4	White				5	1	Own	23	Male				2
Yes	Yes	No	7	6	1,2,5	2,3	Yes	5	Yes	3	Yes	1	3	Yes	Yes	No	7	6	1,2,3,5	2,Olive oil (or other vegetable oil)shortening or lard)	Yes	1	Yes	3	Yes	1	3	Yes	45	Female	4	White				4	1	Own	20	Male				3
Yes	Yes	No	7	5	7	3	Yes	4	No	3	Yes	3	3	Yes	Yes	No	7	6	7	4	2	1	No	3	Yes	1	2	No	47	Female	5	White	5	9	135	6	1	Own	18	Male	5	6	155	2
Yes	Yes	No	1,2,5	2,3	1,2,3	2,3	Yes	5	Yes	3	Yes	1	3	Yes	Yes	No	2,4,5	2,3	1,2,3	2,Olive oil (or other vegetable oil)shortening or lard)	Yes	5	Yes	3	Yes	1	3	Yes	47	Female	4	White				4	1	Own	24	Male				2
Yes	Yes	No	2,4,5	1,2,3	7	2,3	Yes	1	No	1	No		3	Yes	Yes	No	2,4,5	1,2,3	7	2,Olive oil (or other vegetable oil)shortening or lard)	Yes	1	No	1	Yes	1	3	Yes	45	Female	4	White				3	1	Own	25	Male				3
Yes	Yes	No	7	1,2,3	7	2,3	No	5	Yes	3	Yes	1	3	Yes	Yes	No	7	1,2,3	7	2,Olive oil (or other vegetable oil)shortening or lard)	2	5	Yes	3	Yes	1	3	Yes	44	Female	4	White				5	1	Own	22	Female				2
Yes	Yes	No	7	1,2,3	7	1,2,3	No	4	Yes	3	Yes	3	1	No	Yes	No	7	1,2,3	7	1,2,Olive oil (or other vegetable oil)shortening or lard)	2	1	Yes	3	Yes	1	3	No	42	Female	4	White				4	1	Own	19	Male				3
Yes
Yes	No	Yes	6	5	7	4	Yes	5	Yes	3	Yes	3	3	Yes	No	Yes	7	5	7	5	Yes	6	Yes	3	No		2	No	54	Female	Prefer not to answer	Prefer not to answer	5	4		7	1	Own	20	Male	6	0		3
Yes	Yes	Yes	7	6	7	5	Yes	5	Yes	1	No		3	Yes	Yes	No	7	6	7	5	2	6	No	3	No		3	Yes	52	Male	Prefer not to answer	Black or African American	4		155	2	1	Own	22	Male	4	9	173	1
Yes	Yes	No	7	6	6	3	No	5	Yes	1	Yes	3	1	Yes	Yes	Yes	4	3	4	Olive oil (or other vegetable oil)shortening or lard)	No	1	No	4	Yes	3	3	Yes	62	Female	5	Asian	5	2	128	5	1	Own	22	Female	5	0	140	3
Yes	Yes	No	2,4,5	1,2,3	7	1,2,3	No	5	Yes	3	Yes	1	3	Yes	Yes	No	1,2,4,5	2,3	1,2,3	1,2,Olive oil (or other vegetable oil)shortening or lard)	2	1	No	2	Yes	3	3	Yes	43	Male	4	White				4	1	Own	23	Female				3
Yes	Yes	No	7	1,2,3	7	5	No	4	Yes	3	Yes	2	1	Yes	Yes	No	7	1,2,3	7	5	2	1	Yes	3	Yes	2	3	Yes	45	Male	4	White				5	1	Own	24	Male				2
Yes	Yes	No	7	6	7	5	Yes	2	Yes	1	Yes	2	1	Yes	Yes	No	7	2,3,6	1,2,3,5	5	Yes	1	No	1	Yes	1	2	No	47	Female	4	White	5	3	128	3	1	Own	19	Male	5	7	140	3
Yes															No	No	4	3,Cold cuts and other ready-to-eat meats	3,5	1,2	Yes	1	No	2	No	2	1	No	44	Female	2	Black or African American	5	3	155	2	2	Own	20	Male	5	8	180	3
Yes	Yes	No	2,4,5	1,2,3	1,2,3,5	2,3	Yes	4	Yes	2	Yes	1	3	Yes	Yes	No	2,4,5	1,2,3	1,2,3,5	2,Olive oil (or other vegetable oil)shortening or lard)	2	1	Yes	1	Yes	1	3	Yes	42	Female	4	White				4	1	Own	18	Male				3
Yes	Yes	No	7	6	7	5	Yes	5	Yes	3	Yes	1	2	Yes	Yes	No	7	1,2,3	1,2,3,4	1,2	Yes	1	Yes	2	Yes	3	2	Yes	49	Male	4	Black or African American	6	1	180	4	1	Own	20	Male	5	9	163	2
Yes
Yes	Yes	Yes	1,2,6	1,2,5	2,3,4,6	2,4	Yes	1	Yes	1	Yes	3	1	No	Yes	Yes	1,2,4	1,2,5	1,2,6	2,Olive oil (or other vegetable oil)shortening or lard)	2	1	Yes	1	Yes	3	2	No	50	Female	4	White	5.7		147	7	1	Own	21	Male	5.8		148	1
Yes	Yes	No	7	1,2,3	7	1,2,3	No	6	Yes	3	Yes	1	3	No	Yes	No	7	1,2,3	7	1,2,Olive oil (or other vegetable oil)shortening or lard)	2	1	Yes	3	Yes	1	3	No	44	Male	4	White				5	1	Own	20	Female				2
Yes	Yes	No	3,4,6	1,3,5,6	3,4,6	2,3	Yes	1	Yes	3	Yes	2	1	No	Yes	No	2,3,4,6,7	1,3	1,2,3,6	2,Olive oil (or other vegetable oil)shortening or lard),5	2	2	Yes	3	Yes	3	1	No	48	Male	4	Hispanic/Latino		70	75	6	1	Own	22	Male		60	65	1
Yes	Yes	No	7	1,2,3	1,2,3,5	1,2,3	Yes	1	No	2	Yes	1	3	Yes	Yes	No	2,4,5	1,2,3	2,3,5	1,2,Olive oil (or other vegetable oil)shortening or lard)	2	4	Yes	3	Yes	1	3	Yes	45	Female	4	White				4	1	Own	19	Male				3
Yes	Yes	No	7	2,3	1,2,5	2,3	Yes	1	Yes	1	Yes	2	1	Yes	Yes	No	1,2,3,4,5	2,3	1,2,5	2,Olive oil (or other vegetable oil)shortening or lard)	2	1	Yes	3	Yes	1	3	Yes	47	Male	4	White				4	1	Own	23	Female				2
Yes	Yes	No	2,3,4,5	1,2,3	1,2,5	1,2,3	Yes	3	No	2	Yes	1	3	Yes	Yes	No	2,3,4,5	1,2,3	1,2,5	2,Olive oil (or other vegetable oil)shortening or lard)	2	1	No	1	Yes	1	3	Yes	51	Male	3	White				3	1	Own	26	Female				1
Yes	Yes	Yes	2,3,7	2,3,6	1,2,7	3	No	2	Yes	3	No		1	No	Yes	Yes	1,2,4,7	1,2,6	1,2,7	Olive oil (or other vegetable oil)shortening or lard)	3	2	Yes	2	No		2	No	55	Female	3	Black or African American	5.6		159	7	1	Own	24	Female	5.6		150	1
Yes	Yes	Yes	1,2,5,6	1,2,Cold cuts and other ready-to-eat meets,5	2,3,6	1,3	No	5	Yes	3	No		2	No	Yes	Yes	1,2,3,4,5	1,2,3,Cold cuts and other ready-to-eat meats	1,2,3,6	1,Olive oil (or other vegetable oil)shortening or lard)	Yes	2	Yes	1	Yes	1	1	No	52	Female	4	White	5.6		163	7	1	Own	19	Male	5.7		154	1
Yes	Yes	Yes	2,3,4,5	1,2,3	1,2,3	1,3	Yes	5	Yes	3	No		1	No	Yes	Yes	1,2,3,4,5	1,2,3,Cold cuts and other ready-to-eat meats	1,2,3	1,Olive oil (or other vegetable oil)shortening or lard)	Yes	5	Yes	3	No		2	No	52	Male	4	Native Hawaiian or Other Pacific Islander	5.6		165	7	1	Own	25	Male	5.5		176	1
Yes	Yes	No	1,2,3,4,5	1,2,3,Cold cuts and other ready-to-eat meets	1,2,5	2,3	No		Yes	1	No		2	No	Yes	No	1,2,3,4,5	1,2,3,Cold cuts and other ready-to-eat meats	1,2,5	1,Olive oil (or other vegetable oil)shortening or lard)	Yes	2	Yes	2		2	2		56	Male	3	Black or African American		70.9	187	5	1	Own	27	Male		68.9	190	1
Yes	Yes	No	7	6	1,2,7	3,5	No		Yes	1	No		2	No	Yes	No	7	6	7	5	Yes	4	Yes	3	Yes	2	2	No	45	Female	4	White		66.9	159	7	1	Own	19	Female		65	146	1
Yes
Yes
Yes	Yes	Yes	2,3,4,6	1,2,Cold cuts and other ready-to-eat meets,5	2,3,6	2,3,4	Yes	5	No	3	Yes	2	2	Yes	Yes	Yes	1,2,4,7	1,2,3,5	1,2,3,6	1,2,Olive oil (or other vegetable oil)shortening or lard),5	3	3	Yes	1	Yes	3	2	No	48	Male	4	Asian	5.6		165	6	1	Own	21	Female	5.2		137	1
Yes	Yes	No	1,4	1,2	2,5	3	Yes	2	Yes	2	Yes	2	2	Yes	Yes	No	1,2	2	2	Olive oil (or other vegetable oil)shortening or lard)	2	3	Yes	2	Yes	2	3	Yes	38	Male	3	White	10	6	165	3	1	Own	8	Male	5	5	100	3
Yes	Yes	Yes	1,2,3,4	1,2,3,Cold cuts and other ready-to-eat meets	1,2	3	No	6	Yes	3	Yes	2	1	No	Yes	No	1,2,4,5	1,2,3,Cold cuts and other ready-to-eat meats	1,2,3	Olive oil (or other vegetable oil)shortening or lard)	2	2	Yes	3	Yes	1	1	No	55	Male	4	White	5.8		198	7	1	Own	27	Male	5.5		143	1
Yes	Yes	No	1,2	2,3	1,5	3	Yes	3	Yes	1	No	2	1	No	Yes	No	2,7	2,3	1,5	Olive oil (or other vegetable oil)shortening or lard)	3	4	Yes	1	Yes	1	2	No	45	Male	3	White	12	75	185	4	1	Own	12	Female	5	70	130	3
Yes	Yes	No	4,5	3	1,5	1,2	Yes	2	Yes	2	No	3	2	No	Yes	No	1,2	2,3	1,5	1,2	2	4	Yes	2	No	3	2	No	48	Female	2	Hispanic/Latino	6	65	120	3	1	Rent	15	Female	6	60	110	2
Yes
Yes	Yes	No	3,4	3,Cold cuts and other ready-to-eat meets	2,4,5	3	Yes	3	Yes	2	Yes	2	2	Yes	Yes	No	2,4,5	2,3	2,5	Olive oil (or other vegetable oil)shortening or lard)	2	4	Yes	2	Yes	2	2	No	42	Male	3	Black or African American	12	75	180	2	1	Rent	10	Female	6	68	130	1
Yes	Yes	Yes	1,5	3	2	4	Yes	4	No	2	No	1	1	No	Yes	No	1,5	3	2	4	3	4	No	2	No	1	1	No	45	Male	4	White	310	12.5	138	4	1	Own	19	Female	270	9	55	1
No
Yes	Yes	Yes	1,2,4,6	1,2,3,5	1,2,3,6	1,2,3	Yes	2	Yes	1	No		1	No	Yes	Yes	1,2,4,5	1,2,3,5	1,2,3,6	1,2,Olive oil (or other vegetable oil)shortening or lard)	2	4	Yes	3	Yes	1	1	No	44	Female	4	White	5.6		165	7	1	Own	20	Female	5.2		121	1
Yes	Yes	No	1,3	2	3	3	No	5	Yes	1	Yes	1	1	No	Yes	No	1,4	3	2,3	Olive oil (or other vegetable oil)shortening or lard)	2	2	No	1	Yes	1	2	No	40	Female	3	Hispanic/Latino	280	10	48	6	1	Own	20	Male	300	11.5	75	1
Yes
Yes
Yes
No
Yes	Yes	No	1	3	1	3	Yes	4	Yes	3	Yes	2	1	Yes	Yes	No	1	3	1	Olive oil (or other vegetable oil)shortening or lard)	2	1	Yes	2	No		3	No	44	Male	4	White	5	8	202.4	4	1	Own	19	Female	5	6	157	1
Yes
Yes	Yes	No	3,4,6	3,6	1,2,3,7	1,3	No	5	Yes	2	Yes	1	1	Yes	No	No	4,7	3,6	3,7	1	Yes	1	Yes	1	Yes	2	3	No	34	Male	4	White			66.2	4	1	Own	12	Female			30.78	1
Yes	Yes	No	1,2,3	3	1,2	2,3	Yes	1	Yes	2	No	2	2	No	Yes	No	1,2	3	1,2	2,Olive oil (or other vegetable oil)shortening or lard)	Yes	1	Yes	2	No	2	2	No	42	Male	5	Hispanic/Latino	27	8	140	4	1	Own	20	Male	26	7	110	3
Yes	Yes	No	1,2,3,4,5	1,2,3,Cold cuts and other ready-to-eat meets	1,2,3,4,5	1,2,3	Yes	3	Yes	3	Yes	1	2	Yes	Yes	Yes	3,5	1,2,3,Cold cuts and other ready-to-eat meats	1,2	1,2,Olive oil (or other vegetable oil)shortening or lard)	3	3	Yes	3	Yes	2	2	Yes	35	Male	5	White	8.6	1.86	198.4	6	1	Rent	11	Female	3	1.48	59	3
Yes	Yes	No	3	6	2	3	Yes	5	Yes	3	Yes	3	3	Yes	Yes	No	3	6	2	Olive oil (or other vegetable oil)shortening or lard)	2	2	Yes	3	Yes	3	2	Yes	46	Male	4	White	5	10	135	5	1	Own	22	Male	5	2	132	1
Yes
Yes
Yes
Yes
Yes	Yes	No	1,2	2,3	1,2	1,3	Yes	1	Yes	2	No	3	2	No	Yes	Yes	1,2	2,3	1,2	1,Olive oil (or other vegetable oil)shortening or lard)	Yes	1	Yes	2	No	3	2	No	43	Male	5	Hispanic/Latino	27.5	8.5	160	4	1	Own	22	Male	26.5	7.5	110	3
Yes	No	No	2,3,5	1,3	2,4	1,2	Yes	2	Yes	2	No	2	2	Yes	Yes	No	2,4,5	Cold cuts and other ready-to-eat meats,5	2,3,5	2,Olive oil (or other vegetable oil)shortening or lard)	2	2	Yes	2	No	2	2	Yes	33	Male	4	White	5	9	148.3	4	1	Own	27	Female	5	5	120	1
Yes	Yes	Yes	2,4,5	1,2	3,5,6	2,3	Yes	3	No	1	Yes	2	1	Yes	No	Yes	1,3	2	3,5,6	2,4	2	1	Yes	3	Yes	2	2	Yes	30	Female	4	Black or African American	5	8	130	5	1	Own	28	Male	5	6	130	1
Yes	Yes	No	3	2	1	3	Yes	3	Yes	3	Yes	3	1	Yes	Yes	No	3	2	1	Olive oil (or other vegetable oil)shortening or lard)	Yes	1	Yes	3	Yes	3	1	Yes	49	Male	4	White	6	0	141	4	1	Own	23	Female	5	5	136	2
Yes	Yes	No	1,2	Cold cuts and other ready-to-eat meets	1	1	Yes	4	No	3	No	3	2	Yes	Yes	No	1,2,4,5	3	2	4	3	6	Yes	3	Yes	1	3	Yes	42	Male	3	American Indian or Alaska Native	300	11.5	70	5	1	Own	20	Female	260	8	53	1
Yes	Yes	No	1,3,4,5,6	1,2,3	1,2,3,5	1,2,3,4	Yes	4	Yes	3	Yes	1	3	Yes	Yes	Yes	1,4	1,3	1,3	1,Olive oil (or other vegetable oil)shortening or lard)	Yes	4	No	2	Yes	1	3	No	45	Male	4	White	6	10	172	4	1	Own	19	Male	6	4	165	3
Yes	Yes	No	1,2,4,5	1,2,3	1,2,5	2,3	No	5	Yes	2	Yes	1	3	Yes	Yes	No	1,2,4,5	1,2,3	1,2,3	2,Olive oil (or other vegetable oil)shortening or lard)	Yes	1	No	2	Yes	1	3	Yes	45	Male	4	White				4	1	Own	22	Male				3
Yes	Yes	Yes	3	3	1	3	Yes	2	Yes	1	Yes	1	1	Yes	Yes	No	3	3	1	Olive oil (or other vegetable oil)shortening or lard)	2	4	Yes	3	Yes	1	3	Yes	50	Male	3	White	6	0	243	4	1	Own	26	Female	5	3	117	1
Yes	Yes	Yes	1,4	1,3	3,4,5	1,3	Yes	5	No	2	No	2	2	No	No	Yes	3,4	1,2	2,4	1,2	3	5	Yes	2	No	1	3	No	42	Male	5	White	5	9	160	4	1	Own	24	Female	5	8	130	2
Yes	Yes	No	4,5	5	2	3	Yes	1	No	3	Yes	2	3	No	Yes	No	5	1	1	2	No	6	Yes	3	Yes	1	1	No	46	Male	4	American Indian or Alaska Native	320	13.5	90	4	1	Own	25	Female	250	7	43	3
Yes	Yes	No	2,4	1,2	3,5	1	Yes	1	Yes	1	Yes	2	3	Yes	Yes	Yes	3,4	2,Cold cuts and other ready-to-eat meats	1,3	2	3	5	Yes	1	Yes	2	2	No	47	Female	5	Black or African American	5	10	165	5	3	Own	23	Male	5	8	145	2
Yes	Yes	No	1,2,3,4,5	1,2,3	1,2,3	1,3	Yes	4	Yes	3	Yes	1	3	Yes	Yes	Yes	3,4	2,3	1,3	1,Olive oil (or other vegetable oil)shortening or lard)	Yes	4	No	2	Yes	2	3	Yes	51	Male	3	Black or African American	6	5	165	3	1	Rent	25	Male	6	8	185	3
Yes	Yes	No	1	3	2	3	Yes	1	Yes	1	Yes	1	3	Yes	Yes	No	1,3	3	2	Olive oil (or other vegetable oil)shortening or lard)	Yes	4	Yes	1	Yes	1	2	Yes	48	Male	4	White	5	10	152	4	1	Own	27	Male	5	7	216	3
Yes	Yes	No	7	1,2,3	1,2,3	2,3	Yes	3	Yes	2	Yes	3	3	Yes	Yes	No	7	1,2,3	1,2,5	2,Olive oil (or other vegetable oil)shortening or lard)	2	4	Yes	3	Yes	1	3	No	47	Male	4	White				4	1	Own	24	Male				2
Yes	Yes	No	3,7	6	1,2	1,5	No	6	No	1	Yes	3	1	Yes	No	No	3,7	6	1,2	1	No	6	No	2	Yes	1	1	Yes	44	Male	3	White	6 feet tall	11	220	4	1	Own	22	Male	6 feet tall	10	200	3
Yes	Yes	No	3	3	2	3		5	Yes	2	Yes	2	1	Yes	Yes	No	3	3	1	Olive oil (or other vegetable oil)shortening or lard)	3	5	No	4	Yes	1	1	Yes	55	Male	4	White	5	11	188	5	1	Own	24	Female	5	3	124	1
Yes	Yes	No	3,7	1,3	1,2,3,4	2,4	Yes	4	Yes	3	No	2	1	Yes	Yes	Yes	1,3	3,Cold cuts and other ready-to-eat meats	2,5	2,Olive oil (or other vegetable oil)shortening or lard),4	Yes	2	Yes	2	Yes	1	2	No	48	Male	5	White	5	11	175	4	1	Own	28	Female	5	9	145	1
Yes	Yes	Yes	4,6	2,5	4,5	3	Yes	5	Yes	3	Yes	3	2	No	No	No	1,5,6	1,3	2,3	4,5	2	5	No	3	No	2	3	Yes	39	Male	4	White	5	10	180	5	1	Own	27	Male	6	2	182.1	1
Yes	Yes	No	7	6	4	3	No	6	No	1	No	1	1	No	Yes	No	4	3	7	Olive oil (or other vegetable oil)shortening or lard)	2	1	No	2	No	1	3	No	46	Male	3	White		60	154	4	1	Own	19	Male		69	140	3
Yes	Yes	No	5	1	3	3	No	3	Yes	2	Yes	1	2	Yes	Yes	No	3	5	6	4	Yes	2	No	1	Yes	2	2	Yes	60	Male	2	American Indian or Alaska Native	310	13.5	92	4	1	Own	25	Male	300	13	88	2
Yes	Yes	No	1,2,3,4,5,6,7	1,2,3,Cold cuts and other ready-to-eat meets,5,6	1,2,3	1,2,3	Yes	1	Yes	1	Yes	1	2	Yes	Yes	No	1,2,3,4,5,6,7	1,2,3,Cold cuts and other ready-to-eat meats,5,6	1,2,3,4,5,6,7	1,2,Olive oil (or other vegetable oil)shortening or lard),4,5	Yes	1	No	2	Yes	2	2	Yes	40	Male	4	White	6	1	210	5	1	Own	19	Male	6	2	200	3
Yes	Yes	No	1,2,3,4	1,2,3,Cold cuts and other ready-to-eat meets	1,2,3,5	1,2,3	Yes	1	Yes	3	Yes	2	1	Yes	Yes	Yes	2,4,5	2,3,Cold cuts and other ready-to-eat meats	1,3	1,Olive oil (or other vegetable oil)shortening or lard)	Yes	4	No	2	Yes	1	3	No	55	Male	2	Hispanic/Latino	6	9	175	5	1	Own	27	Male	6	7	178	3
Yes	Yes	No	4	1	6	3	No	5	Yes	1	Yes	2	1	Yes	Yes	No	4	5	3	1	Yes	1	No	2	No	2	2	Yes	55	Male	4	White	310	12.5	89	3	1	Own	28	Male	320	13.5	88	1
Yes	Yes	No	3	3	2	3	No	6	Yes	1	Yes	1	1	Yes	Yes	No	3	3	2	Olive oil (or other vegetable oil)shortening or lard)	2	1	Yes	3	Yes	1	1	Yes	43	Male	5	White	5	10	165	4	1	Own	20	Female	5	2	130	2
Yes	Yes	Yes	1,2,3,4	1,2,3,Cold cuts and other ready-to-eat meets	1,2,3,4	2,3	Yes	4	Yes	3	Yes	2	1	No	Yes	Yes	1,2,3,4,5	1,2,3,Cold cuts and other ready-to-eat meats	2,3	1,Olive oil (or other vegetable oil)shortening or lard)	3	5	Yes	3	Yes	1	1	No	49	Female	4	Asian	5.4		150	5	1	Own	21	Female	5.3		137	1
Yes															Yes	No	1,2,3	2,3	1,2	1,Olive oil (or other vegetable oil)shortening or lard)	3	2	No	3	No	3	2	Yes	40	Male	5	Hispanic/Latino	26.5	7.5	150	4	1	Own	19	Female	24.5	5	90	3
Yes	Yes	No	1,2	3,6	3,4,5	5	Yes	2	Yes	3	No	1	2	Yes	Yes	Yes	2,4	2,Cold cuts and other ready-to-eat meats	1,2,5	2,4	3	2	Yes	1	Yes	3	2	No	38	Female	6	White	5	3	147.8	5	1	Own	25	Female	5	9	154.5	1
Yes	Yes	No	1,4	3,5	2,3	1	Yes	2	No	3	Yes	2	1	No	Yes	Yes	1,3,5	3,5	2,4	1,5	2	1	No	2	No	1	3	Yes	47	Female	4	White	5	8	142.4	6	1	Own	23	Male	5	6	192.9	1
Yes	Yes	No	3	3	3	3	Yes	4	Yes	2	No	2	3	Yes	Yes	No	3	3	2	Olive oil (or other vegetable oil)shortening or lard)	Yes	1	Yes	3	Yes	3	2	Yes	55	Female	4	White	5	9	136	5	1	Own	19	Female	5	7	139	2
Yes	Yes	No	1,2,3,4,5	1,2,3,Cold cuts and other ready-to-eat meets	1,2,3,4	1,2,3	Yes	2	Yes	3	Yes	2	1	Yes	Yes	Yes	4	2,3	1,3,4	1,Olive oil (or other vegetable oil)shortening or lard)	Yes	4	No	2	Yes	1	3	No	44	Male	3	White	6	8	158	5	1	Own	19	Female	6	2	160	3
Yes	Yes	No	2,4	3	2,4	1,2	Yes	3	Yes	2	Yes	1	2	Yes	Yes	Yes	2,5	1,3	2,3	Olive oil (or other vegetable oil)shortening or lard),4	3	5	Yes	3	Yes	3	2	No	43	Male	5	White	5	7	185.9	5	1	Own	23	Male	6	0	175.1	1
Yes	Yes	No	1,3	5,6	2,3	3	Yes	1	Yes	3	Yes	2	2	No	Yes	Yes	6,7	2,Cold cuts and other ready-to-eat meats	1,2,5	Olive oil (or other vegetable oil)shortening or lard),4	2	1	Yes	1	Yes	3	2	No	44	Male	4	White	5	11	155.1	5	1	Own	20	Male	6	1	165.2	1
Yes	Yes	No	2	3	5	3	No	6	Yes	3	No	1	3	No	Yes	No	7	Cold cuts and other ready-to-eat meats	2	2	2	2	No	2	No	1	3	Yes	47	Male	4	White		70	180	6	1	Own	20	Male		70	160	3
Yes	Yes	Yes	1,2,4,6	1,2,3,Cold cuts and other ready-to-eat meets	1,2,3	3,4	Yes	1	Yes	1	No		1	No	Yes	Yes	1,2,4,5	2,Cold cuts and other ready-to-eat meats,5	1,2,6	Olive oil (or other vegetable oil)shortening or lard),4	Yes	4	Yes	1	Yes	2	1	No	56	Male	3	Native Hawaiian or Other Pacific Islander		68.9	176	6	1	Own	27	Female		63.8	143	1
Yes	Yes	No	1	3	1	3	Yes	3	Yes	2	No	3	1	Yes	Yes	No	1	3	2	Olive oil (or other vegetable oil)shortening or lard)	Yes	4	Yes	2	No	3	2	Yes	48	Male	5	White	5	9	163	4	1	Own	25	Female	5	7	155	3
Yes
Yes
Yes	Yes	No	2,5	1,2	3,4	1,2	Yes	5	No	3	Yes	2	2	No	Yes	Yes	2,3	2,5	3,4,5	2,Olive oil (or other vegetable oil)shortening or lard)	2	3	Yes	1	No	2	3	No	41	Female	6	White	5	5	127.1	4	1	Own	23	Male	6	1	173.1	1
Yes	Yes	No	3,5	1,5	2,5	3,4	Yes	3	Yes	1	Yes	2	1	Yes	Yes	No	1,2	3,Cold cuts and other ready-to-eat meats	1,2,5	1,Olive oil (or other vegetable oil)shortening or lard)	3	1	Yes	3	No	1	2	No	41	Male	4	White	6	1	186.5	5	1	Own	21	Male	5	7	177.1	1
Yes	Yes	No	7	1	2	5	No	1	No	2	No	2	2	Yes	Yes	No	7	3,6	5	5	Yes	1	Yes	2	No	1	3	No	52	Male	3	White		68	154	5	1	Own	24	Male		70	158	3
Yes	Yes	No	1,2,3,4	1,2,3,Cold cuts and other ready-to-eat meets	1,2,3,5	1,2,3	Yes	1	Yes	3	Yes	2	1	Yes	Yes	Yes	3,4	1,3	1,3	1,Olive oil (or other vegetable oil)shortening or lard)	Yes	4	No	2	Yes	1	3	No	48	Female	4	Hispanic/Latino	5	9	138	5	1	Own	25	Male	6	7	174	2
Yes	Yes	No	1,2	1,2,3	1,2	1,5	No	6	No	2	Yes	1	1	Yes	Yes	No	1,2	1,3	1,2	1,5	No	6	Yes	2	Yes	2	3	Yes	49	Male	4	Black or African American	Six feet three inches	10.2	180	3	1	Own	21	Female	Six feet two inches	10.1	132(lb)	2
Yes	Yes	No	3	3	1	3	Yes	1	Yes	1	Yes	2	1	Yes	Yes	No	3	3	2	Olive oil (or other vegetable oil)shortening or lard)	Yes	1	Yes	1	Yes	1	1	Yes	52	Male	4	White	6	1	155	3	1	Own	23	Male	5	10	193	2
Yes	Yes	No	4	6	7	3	Yes	1	No	1	No	1	2	No	Yes	No	4	6	1	5	2	2	No	2	No	1	3	Yes	54	Male	4	White		69	170	4	1	Own	24	Male		71	176	3
Yes	Yes	No	1,2,3,4	1,2,3,Cold cuts and other ready-to-eat meets,5	1,2,3,5	1,2,3,4	Yes	2	Yes	3	Yes	2	1	Yes	Yes	Yes	3,4	3,Cold cuts and other ready-to-eat meats	1,3,4	1,2,Olive oil (or other vegetable oil)shortening or lard)	Yes	3	No	2	Yes	1	3	No	51	Male	3	Hispanic/Latino	6	9	175	4	1	Own	27	Female	6	1	155	3
Yes	Yes	No	7	1	3	3	No	5	Yes	3	Yes	1	2	Yes	Yes	No	3	2	7	1	3	5	Yes	2	Yes	1	3	No	48	Female	4	White		65	115	5	1	Own	23	Male		69	147	3
Yes	Yes	No	7	3	5	5	Yes	4	No	2	No	3	1	No	Yes	No	1	6	4	Olive oil (or other vegetable oil)shortening or lard)	2	2	No	2	No	3	3	Yes	44	Female	3	White		65	110	4	1	Own	19	Female		65	105	3
Yes	Yes	No	1,2,3,4,5	1,2,3,Cold cuts and other ready-to-eat meets	1,2,3,4	1,2,3	Yes	3	Yes	3	Yes	2	1	Yes	Yes	Yes	3,4	1,3	1,4	1,Olive oil (or other vegetable oil)shortening or lard)	Yes	4	No	2	Yes	1	3	No	49	Female	3	White	6	3	154	4	4	Rent	21	Male	6	7	167	3
Yes	Yes	No	1,2,3,4,6	1,2,3	2,3,4,5,6	1,2,4	Yes	5	No	2	No	2	1	Yes	Yes	No	1,2,4,5,6	1,2,3,Cold cuts and other ready-to-eat meats,5	2,3,4,6	1,Olive oil (or other vegetable oil)shortening or lard),4	2	2	Yes	2	Yes	2	3	Yes	33	Male	4	Hispanic/Latino	43	185cm	150	4	1	Own	10	Female	37	165cm	110	3
Yes	Yes	No	6	5	2	2	Yes	1	No	1	Yes	1	2	No	Yes	No	6	6	5	4	Yes	1	No	3	Yes	1	2	Yes	43	Female	4	White		67	120	6	1	Own	19	Female		65	116	3
Yes	Yes	No	1,4	1,2,3	1,3,4	1,5	No	6	Yes	1	Yes	2	3	Yes	Yes	No	1,2,4	1,3	1,4	1,5	Yes	1	No	2	Yes	3	3	Yes	51	Male	3	White	Six feet two inches	11	170	3	1	Rent	23	Female	Five feet nine inches	11	175	2
Yes	Yes	No	1,2,3,4	1,2,3,Cold cuts and other ready-to-eat meets	1,2,3,4	1,2,3	Yes	5	Yes	3	Yes	2	1	Yes	Yes	Yes	3,4	3,Cold cuts and other ready-to-eat meats	1,4	1,Olive oil (or other vegetable oil)shortening or lard)	Yes	4	No	2	Yes	1	3	No	56	Male	5	Black or African American	6	5	165	4	4	Rent	26	Male	6	8	167	3
Yes	Yes	No	7	3	5	1	Yes	3	No	2	No	3	2	No	Yes	No	7	6	2	Olive oil (or other vegetable oil)shortening or lard)	3	5	Yes	3	No	3	2	Yes	52	Male	2	White		67	160	4	1	Own	25	Female		66	115	3
Yes	Yes	No	6	1,2,3	2,3,4,6	1,3	No	4		1		1	2	Yes	Yes	No	1,2	2,5	2,4,5,7	1,Olive oil (or other vegetable oil)shortening or lard)	2	1	Yes	2	Yes	1	3	No	35	Male	4	White	45 yards	185cm	160 pounds	4	1	Own	15	Male	39yards	172cm	130pounds	2
Yes	Yes	No	5	Cold cuts and other ready-to-eat meets	1	3	No	3	Yes	3	No	2	2	No	Yes	No	2	3	3	4	2	4	Yes	2	No	3	3	Yes	49	Male	3	White		70	170	5	1	Own	23	Male		69	138	3
Yes	Yes	No	1,3	1,3	3,4	2,3	No	6	Yes	1	Yes	1	1	Yes	Yes	No	1,3	1,3,Cold cuts and other ready-to-eat meats	2,3,4	2,Olive oil (or other vegetable oil)shortening or lard)	No	6	Yes	1	Yes	1	3	Yes	51	Female	5	White	Five feet seven inches	10	165	3	1	Own	25	Female	Five feet seven inches	10	160	1
Yes
Yes	Yes	No	4	3	2	2	Yes	1	No	1	No	1	1	No	Yes	No	6	5	1	2	Yes	2	No	2	No	1	2	No	46	Female	2	White		64	130	4	1	Rent	21	Male		68	145	3
Yes	Yes	Yes	1,2,3,4,5	1,2,3,Cold cuts and other ready-to-eat meets	1,2,3,5	1,2,3	Yes	5	Yes	1	Yes	1	2	Yes	Yes	No	1,2,3,4,5	1,2,3,Cold cuts and other ready-to-eat meats	1,2,3,4,5	1,2,Olive oil (or other vegetable oil)shortening or lard),4	Yes	4	Yes	2	Yes	2	2	Yes	40	Male	4	White	6	2	200	5	1	Own	18	Male	6	2	195	3
Yes	Yes	No	1,2,3,4,5	1,2,3,Cold cuts and other ready-to-eat meets	1,2,3,4,5	1,2,3	Yes	5	Yes	1	Yes	1	2	Yes	Yes	No	1,2,3,4,5	1,2,3,Cold cuts and other ready-to-eat meats	1,2,3,5	1,2,Olive oil (or other vegetable oil)shortening or lard)	Yes	2	Yes	2	Yes	2	2	Yes	41	Male	4	White	6	2	210	5	1	Own	19	Male	6	2	205	3
Yes	Yes	No	1,2,3,4,5	1,2,3,Cold cuts and other ready-to-eat meets	1,2,3	1,2,3	Yes	5	Yes	1	Yes	1	2	Yes	Yes	No	1,2,3,4,5	1,2,3,Cold cuts and other ready-to-eat meats	1,2,3,4,5	1,2,Olive oil (or other vegetable oil)shortening or lard)	Yes	4	Yes	3	Yes	1	2	Yes	42	Male	4	White	6	1	190	5	1	Own	20	Male	6	1	200	3
Yes	Yes	Yes	1,2,3,4,5	1,2,3,Cold cuts and other ready-to-eat meets	1,2,3,5	1,2,3	Yes	2	Yes	2	Yes	1	2	Yes	Yes	No	1,2,3,4,5	1,2,3	1,2,3,5	2,Olive oil (or other vegetable oil)shortening or lard)	Yes	1	No	2	Yes	2	2	Yes	45	Male	4	White	6	0	190	5	1	Own	19	Male	6	1	190	3
Yes	Yes	No	6	5	2	3	No	3	Yes	1	Yes	1	2	Yes	Yes	No	1	3	2	1	Yes	4	No	2	Yes	1	3	No	50	Male	4	White		72	180	5	1	Own	24	Male		70	200	3
Yes	Yes	No	1,2,3,4,5	1,2,3,Cold cuts and other ready-to-eat meets	1,2,3,4,5	1,2,3	Yes	5	Yes	2	Yes	1	2	Yes	Yes	No	1,2,3,4,5	1,2,3,Cold cuts and other ready-to-eat meats	1,2,3,4,5	1,2,Olive oil (or other vegetable oil)shortening or lard)	Yes	1	Yes	3	Yes	2	2	Yes	43	Male	4	White	6	1	200	5	1	Own	20	Male	6	2	190	3
Yes	Yes	No	1,3	1,3	2,3	1,3	No	6	Yes	1	Yes	1	3	Yes	Yes	No	1,3	1,Cold cuts and other ready-to-eat meats	1,4	1,Olive oil (or other vegetable oil)shortening or lard)	No	6	No	2	Yes	3	3	Yes	48	Male	4	White	Seven feet	11	242	4	1	Own	23	Male	Six feet, six inches	11	232	3
Yes	Yes	No	6	2	3	2	No	4	Yes	1	No	2	2	No	Yes	No	4	Cold cuts and other ready-to-eat meats	2	Olive oil (or other vegetable oil)shortening or lard)	2	1	No	2	Yes	1	3	No	44	Female	3	White		67	115	4	3	Rent	20	Male		68	160	3
Yes	Yes	No	6	5	5	3	No	2	Yes	3	Yes	1	3	Yes	Yes	No	4	1	2	Olive oil (or other vegetable oil)shortening or lard)	Yes	1	No	2	Yes	1	3	No	48	Female	4	White		65	112	5	1	Own	23	Female		66	120	3
Yes	Yes	No	6	5	1,2,4	1,3	No	5	No	1	No	1	2	Yes	Yes	No	1,2	1,2	1,2,6	5	Yes	2	Yes	2	Yes	1	3	Yes	33	Male	4	Hispanic/Latino	44	180cm	180 pounds	5	1	Own	14	Male	39	176cm	130 pounds	1
Yes	Yes	Yes	1,2	2,3	1,2	1,3	Yes	1	Yes	2	No	3	2	Yes	Yes	No	1,2	2,3	1,2	1,Olive oil (or other vegetable oil)shortening or lard)	Yes	1	Yes	2	No	3	2	Yes	45	Female	5	Hispanic/Latino	5.5	5.5	120	4	1	Own	22	Female	5.5	5	130	3
Yes	Yes	No	1,6	6	7	3	No	3	Yes	1	No	1	2	Yes	Yes	No	6	1,2	1,2,3,4,5,7	Olive oil (or other vegetable oil)shortening or lard),4,5	2	1	Yes	1	Yes	3	2	Yes	32	Female	4	White	39	170cm	130 pounds	3	1	Own	12	Female	38	165cm	110 pounds	1
Yes	Yes	No	6	1,2,3	2,3,4	3,4	No	4	No	1	No	1	1	Yes	Yes	No	7	6	1,2,3,4,5,7	Olive oil (or other vegetable oil)shortening or lard),4	Yes	1	Yes	2	Yes	1	2	Yes	33	Male	4	White	42	179cm	160 pounds	4	1	Own	15	Male	41	180cm	120pounds	1
Yes	Yes	No	1,2	2,3	1,2	1,3	Yes	1		1	No	3	2	No	Yes	No	1,2	2,3	1,2	1,Olive oil (or other vegetable oil)shortening or lard)	Yes	1	Yes	1	No	3	2	Yes	45	Male	5	Hispanic/Latino	6	5.5	156	5	1	Own	24	Female	5	5	105	3
Yes	Yes	Yes	1,2,3,4,5	1,2,3,Cold cuts and other ready-to-eat meets	1,2,3,4,5	1,2,3	Yes	5	Yes	1	Yes	1	2	Yes	Yes	No	1,2,3,4,5	1,2,3,Cold cuts and other ready-to-eat meats	1,2,3,4,5	1,2,Olive oil (or other vegetable oil)shortening or lard)	Yes	5	Yes	3	Yes	1	2	Yes	45	Male	4	White	6	1	200	5	1	Own	20	Male	6	1	200	3
Yes
Yes	Yes	Yes	1,2,3,4,5	1,2,3,Cold cuts and other ready-to-eat meets	1,2,3,5	1,2,3	Yes	5	Yes	3	Yes	2	2	Yes	Yes	No	1,2,3,4,5	1,2,3,Cold cuts and other ready-to-eat meats	1,2,3,5	2,Olive oil (or other vegetable oil)shortening or lard)	Yes	1	Yes	2	Yes	2	2	Yes	46	Male	4	White	6	1	200	5	1	Own	26	Male	6	2	200	3
Yes	Yes	No	1,2,3,4,5	1,2,3,Cold cuts and other ready-to-eat meets	1,2,3	2,3	Yes	5	Yes	3	Yes	1	2	Yes	Yes	No	1,2,3,4,5	1,2,3,Cold cuts and other ready-to-eat meats	1,2,3,5	2,Olive oil (or other vegetable oil)shortening or lard)	Yes	3	Yes	3	Yes	2	2	Yes	47	Male	4	White	6	1	210	6	1	Own	27	Male	6	3	200	3
Yes	Yes	No	1,2,3,4,5	1,2,3,Cold cuts and other ready-to-eat meets	1,2,3,5	2,3	Yes	4	Yes	2	Yes	3	2	Yes	Yes	No	1,2,3,4,5	1,2,3,Cold cuts and other ready-to-eat meats	1,2,3	1,2,Olive oil (or other vegetable oil)shortening or lard)	Yes	1	Yes	2	Yes	1	2	Yes	48	Male	4	White	6	0	190	4	1	Own	25	Male	6	2	190	3
Yes	Yes	No	1,2,3,4,5	1,2,3,Cold cuts and other ready-to-eat meets	1,2,3,5	2,3	Yes	1	Yes	2	Yes	2	2	Yes	Yes	No	1,2,3,4,5	1,2,3,Cold cuts and other ready-to-eat meats	1,2,3,5	2,Olive oil (or other vegetable oil)shortening or lard)	Yes	4	Yes	3	Yes	2	2	Yes	49	Male	3	White	6	1	205	6	1	Own	26	Male	6	2	195	3
Yes	Yes	No	1,2,6	1,2,3	2,3,4,5,6	4		3	No	1	Yes	3	1	Yes	Yes	No	6,7	1,2	2,3,4,5,7	5	2	2	Yes	2	Yes	3	2	Yes	30	Female	4	White	39	168cm	136 pounds	5	1	Own	18	Male	40	178com	133 pounds	1
Yes	Yes	No	1,2,3,4,5,7	1,2,3,6	2,3,4,5,7	1,2,3,5	Yes	4	Yes	3	Yes	1	1	Yes	Yes	No	1,2,3,4,5,7	1,2,3,6	2,3,4,5,7	1,2,Olive oil (or other vegetable oil)shortening or lard),5	3		No	2	Yes	1	2	Yes	62	Female	3	White	5	6	180	1	5	Own	23	Male	5	10	180	3
Yes	Yes	No	1,3,4	2,3,Cold cuts and other ready-to-eat meets	1,2,3	1,2,3	Yes	1	Yes	1	No	3	2	Yes	Yes	Yes	1,2,3	2,3,Cold cuts and other ready-to-eat meats	1,2	1,2,Olive oil (or other vegetable oil)shortening or lard)	Yes	1	Yes	1		3	2	No	46	Male	5	Hispanic/Latino	9	6	140	4	1	Own	23	Male	8.5	6	110	3
Yes	Yes	No	6	5	1,2,3,4,6	4		3	No	1	No	1	2	Yes	Yes	No	1,7	1,2	2,3,4,5	2	Yes	1	Yes	2	Yes	3	3	No	30	Male	4	Hispanic/Latino	42	182cm	180 pounds	4	1	Own	20	Female	38	127 pounds	122 pounds	1
Yes	Yes	No	1,2,4	1,2,3	1,2	1,2,3	Yes	1	Yes	2	No	3	2	No	Yes	No	1,2,4	2,3,Cold cuts and other ready-to-eat meats	1,2	1,2,Olive oil (or other vegetable oil)shortening or lard)	Yes	1	Yes	1	No	3		No	45	Male	5	Hispanic/Latino	8	7.5	150	4	1	Own	21	Female	7	6	110
Yes	No	Yes	1	5	1	3	Yes	1	No	3	No		3	Yes	No	No	6	2,3	1,3,5	Olive oil (or other vegetable oil)shortening or lard)	Yes	6	Yes	4	No		3	Yes	53	Female	4	White	5	9	224	4	1	Own	22	Male	5	10	190	2
Yes	Yes	No	1,2,3,4	1,2,3,Cold cuts and other ready-to-eat meets	1,2,3,4	1,3	Yes	3	Yes	1	Yes	2	1	Yes	Yes	Yes	3,4	2,3	1,4	1,2,Olive oil (or other vegetable oil)shortening or lard)	Yes	4	No	2	Yes	1	3	No	49	Male	5	White	6	9	176	5	1	Own	23	Male	6	7	172	3
Yes	No	Yes	7	6	7	5	Yes	3	Yes	3	Yes	3	3	Yes	No	Yes	6	2,3,Cold cuts and other ready-to-eat meats	2,3,5	1,5	3	4	Yes	3	Yes	3	3	Yes	56	Female	4	White	5	7	275	3	6	Rent	19	Male	6	1	225	3
Yes	Yes	No	1,2,3,4,5	1,2,3,Cold cuts and other ready-to-eat meets	1,2,3,4	1,2,3	Yes	2	Yes	3	Yes	2	1	Yes	Yes	Yes	3,4	2,3,Cold cuts and other ready-to-eat meats	1,3,4	1,2,Olive oil (or other vegetable oil)shortening or lard)	Yes	4	No	2	Yes	1	3	No	57	Male	3	Native Hawaiian or Other Pacific Islander	6	7	164	4	1	Rent	28	Male	6	8	176	2
Yes	Yes	No	1,2,3,4,5	1,2,3,Cold cuts and other ready-to-eat meets	1,2,3,4	1,2,3	Yes	1	Yes	3	Yes	2	1	Yes	Yes	Yes	3,4	2,3,Cold cuts and other ready-to-eat meats	1,3,4	1,2,Olive oil (or other vegetable oil)shortening or lard)	Yes	4	No	2	Yes	1	3	No	55	Male	3	Native Hawaiian or Other Pacific Islander	6	7	162	4	1	Own	26	Female	6	2	156	3
Yes	Yes	No	1,2,3,4,5	1,2,3,Cold cuts and other ready-to-eat meets	1,2,3,4,5	1,2,3	Yes	3	Yes	3	Yes	2	1	Yes	Yes	Yes	4	2,3,Cold cuts and other ready-to-eat meats	1,3,4	1,2,Olive oil (or other vegetable oil)shortening or lard)	Yes	4	No	2	Yes	1	3	No	58	Male	2	Hispanic/Latino	6	7	168	4	1	Rent	28	Male	6	9	172	3
Yes	Yes	No	1,2,3,4,5	1,2,3,Cold cuts and other ready-to-eat meets	1,2,3,4	1,2,3	Yes	1	Yes	3	Yes	2	1	Yes	Yes	Yes	4	3,Cold cuts and other ready-to-eat meats	1,3,4	1,2,Olive oil (or other vegetable oil)shortening or lard)	Yes	4	No	2	Yes	1	3	No	57	Male	3	White	6	9	174	3	1	Rent	28	Male	6	8	167	2
Yes	Yes	No	1,2,3,4,5	1,2,3	1,2,3,5	1,2,3	Yes	4	Yes	3	Yes	2	1	Yes	Yes	Yes	4	3,Cold cuts and other ready-to-eat meats	1,3,4	1,2,Olive oil (or other vegetable oil)shortening or lard)	Yes	4	No	2	Yes	1	3	No	56	Male	4	Black or African American	6	7	167	4	1	Rent	26	Male	6	5	163	3
Yes	Yes	No	1,3,4,5	1,3,Cold cuts and other ready-to-eat meets	1,2,3,5	1,2,3	Yes	1	Yes	3	Yes	2	1	Yes	Yes	Yes	4	3,Cold cuts and other ready-to-eat meats	1,3	1,2,Olive oil (or other vegetable oil)shortening or lard)	Yes	4	No	2	Yes	1	1	No	57	Male	3	Hispanic/Latino	6	9	165	4	1	Own	26	Male	6	8	167	3
Yes	Yes	No	1,2,3,4	1,2,3	1,2,3,4	1,2,3	Yes	5	Yes	3	Yes	2	1	Yes	Yes	Yes	3,4	3	1,3,4	1,2,Olive oil (or other vegetable oil)shortening or lard)	Yes	4	No	2	Yes	1	3	No	54	Male	3	White	6	5	163	4	1	Own	25	Male	6	7	174	2
Yes	Yes	No	4	3	2	3	No	6	Yes	3	Yes	1	3	No	Yes	No	1	3	3	Olive oil (or other vegetable oil)shortening or lard)	3	5	Yes	2	Yes	1	2	Yes	52	Male	3	White	5	10	229	4	1	Own	25	Female	5	3	163	2
Yes	Yes	No	1,2,3,4,5	1,2,3,Cold cuts and other ready-to-eat meets	1,2,3,4,5	1,2,3	Yes	2	Yes	3	Yes	2	1	Yes	Yes	Yes	4	3,Cold cuts and other ready-to-eat meats	1,3	1,2,Olive oil (or other vegetable oil)shortening or lard)	Yes	4	No	2	Yes	1	3	No	53	Male	5	White	6	5	163	5	1	Own	21	Male	6	8	168	2
Yes	Yes	No	1,2,3,4,5	1,2,3,Cold cuts and other ready-to-eat meets	1,2,3,4	1,2,3	Yes	3	Yes	3	Yes	2	1	Yes	Yes	Yes	3,4	3,Cold cuts and other ready-to-eat meats	1,3	1,2,Olive oil (or other vegetable oil)shortening or lard)	Yes	4	No	2	Yes	1	3	No	51	Male	4	White	6	3	161	5	1	Own	20	Male	6	8	176	3
Yes	Yes	No	3	3	2	3	Yes	1	Yes	1	Yes	1	2	Yes	Yes	No	1,3	3	1	Olive oil (or other vegetable oil)shortening or lard)	Yes	2	Yes	2	Yes	1	2	Yes	46	Male	4	White	5	9	210.5	5	3	Own	21	Female	5	5	186	1
Yes	Yes	No	1,2,3,4,5	1,2,3,Cold cuts and other ready-to-eat meets	1,2,3,5	1,2,3	Yes	1	Yes	3	Yes	2	1	Yes	Yes	Yes	4	3,Cold cuts and other ready-to-eat meats	1,3	1,2,Olive oil (or other vegetable oil)shortening or lard)	Yes	4	No	2	Yes	1	3	No	49	Male	5	White	6	4	158	5	1	Own	19	Male	6	5	165	2
Yes	Yes	No	1,2,3,4	2,3,Cold cuts and other ready-to-eat meets	1,2,3,4,5	1,2,3	Yes	5	Yes	3	No	3	2	No	Yes	No	1,2,3,4,5	2,3,Cold cuts and other ready-to-eat meats	1,2,3,4,5	1,2,Olive oil (or other vegetable oil)shortening or lard)	Yes	5	Yes	3	No	3	2	No	42	Female	5	Hispanic/Latino	7	6.5	130	4	1	Own	19	Female	8	6	105	3
Yes	Yes	No	1,2,3,4,5	1,2,3,Cold cuts and other ready-to-eat meets	1,2,3,5	1,2,3	Yes	3	Yes	3	Yes	2	1	Yes	Yes	Yes	4	3,Cold cuts and other ready-to-eat meats	1,3,4	1,2,Olive oil (or other vegetable oil)shortening or lard)	Yes	4	No	3	Yes	1	3	No	55	Male	5	Asian	6	2	158	5	1	Own	24	Male	6	7	167	3
Yes	Yes	No	3	3	3	3	Yes	1	Yes	1	Yes	2	2	Yes	Yes	No	3	3	3	Olive oil (or other vegetable oil)shortening or lard)	2	1	Yes	2	Yes	2	3	Yes	53	Female	4	White	5	8	219	5	1	Own	27	Female	5	6	207	1
Yes	Yes	No	7	2,3	1,2	1,3	Yes	1	Yes	1	No	3	2	No	Yes	No	1,2	2,3	1,2	1,Olive oil (or other vegetable oil)shortening or lard)	Yes	1	Yes	1	No	3	2	No	45	Male	5	Hispanic/Latino	9	6.2	150	4	1	Own	22	Male	8.5	6	140	3
Yes	Yes	No	3	3	2	3	No	6	Yes	1	Yes	1	3	Yes	Yes	No	3	3	2	Olive oil (or other vegetable oil)shortening or lard)	3	4	Yes	2	Yes	1	3	Yes	55	Male	4	White	6	0	196	4	1	Own	24	Male	6	0	230	3
Yes	Yes	No	3	2	1	3	Yes	2	Yes	3	Yes	1	2	Yes	Yes	No	3	2	1	Olive oil (or other vegetable oil)shortening or lard)	Yes	2	Yes	3	Yes	1	2	Yes	52	Female	4	White	5	0	162	4	1	Own	23	Male	5	8	206	1
Yes	Yes	No	7	1,2,3	1,2,3,5	2,3	No	5	Yes	2	Yes	2	1	No	Yes	No	2,4,5	1,2,3	1,2,3	2,Olive oil (or other vegetable oil)shortening or lard)	2	1	Yes	2	Yes	2	3	No	43	Female	4	White				4	1	Own	20	Male				2
Yes	Yes	No	1,7	6	7	1,2,3	Yes	5	Yes	3	No	3	1	No	Yes	Yes	7	6	7	1,Olive oil (or other vegetable oil)shortening or lard)	Yes	5	Yes	3	No	3	1	No	43	Female	5	Hispanic/Latino	7	6	150	4	1	Own	18	Female	7	6	145	3
Yes	Yes	No	3	3	1	3	No	6	No	1	Yes	1	1	Yes	Yes	No	3	3	2	Olive oil (or other vegetable oil)shortening or lard)	Yes	4	Yes	3	Yes	1	2	Yes	49	Female	3	White	5	1	118	4	1	Rent	25	Female	5	3	168	1
Yes	Yes	No	3	3	2	3	Yes	1	Yes	1	Yes	1	2	Yes	Yes	No	3	3	1	Olive oil (or other vegetable oil)shortening or lard)	2	2	Yes	4	Yes	1	3	Yes	46	Female	5	White	5	4	158	5	5	Own	21	Male	5	10	195	2
Yes	Yes	No	3	3	2	3	Yes	1	No	1	Yes	1	3	No	Yes	No	3	3	2	Olive oil (or other vegetable oil)shortening or lard)	Yes	2	Yes	2	Yes	1	2	Yes	53	Female	4	White	5	4	218	4	1	Own	27	Male	5	10	217	2
Yes	Yes	No	3	3	3	3	No	6	Yes	3	Yes	1	2	Yes	Yes	No	3	3	3	Olive oil (or other vegetable oil)shortening or lard)	3	1	Yes	1	Yes	2	1	Yes	55	Female	3	White	5	5	117	5	1	Own	24	Male	5	11	220	1
Yes	Yes	No	2,4,5	2,3	1,2,3	1,2,3	Yes	1	No	1	No		3	Yes	Yes	No	1,2,4,5	2,3	1,2,3	2,Olive oil (or other vegetable oil)shortening or lard)	2	5	Yes	2	Yes	1	3	Yes	49	Male	4	White				3	1	Own	24	Male				2
Yes	Yes	No	7	6	7	1,2	Yes	4	No	2	Yes	1	3	No	No	No	1,3,5	2,3,Cold cuts and other ready-to-eat meats	7	1,2	Yes	2	No	2	Yes	3	3	No	51 years	Male	1	Black or African American	5	5	155	1	1	Own	22	Male	6	0	177	2
Yes	Yes	No	2,3,4,5	1,2,3	2,3,4	1,3	Yes	6	Yes	1	Yes	3	1	Yes	Yes	No	2,3,4,5	1,2,3	2,3,4	1	2	5	Yes	3	Yes	1	2	Yes	51	Male	4	White	5	8	188	4	1	Rent	20	Female	5	5	154	2
Yes															Yes	No	7	3	7	Olive oil (or other vegetable oil)shortening or lard)	2	1	No	1	No	3	2	No	44	Male	5	Hispanic/Latino	8	6.5	160	4	1	Own	19	Male	8	6	150	3
Yes	Yes	No	2,3,4	1,2	2,3,4	1	Yes	4	Yes	3	Yes	1	1	Yes	Yes	No	2,3,4	1,3	2,4	1	3	5	Yes	1	Yes	1	3	Yes	44	Male	3	White	6	2	190	3	6	Rent	24	Male	5	8	173	Prefer not to answer
No
Yes	Yes	No	7	6	7	3	Yes	1	Yes	1	No		2	No	Yes	No	7	3	7	Olive oil (or other vegetable oil)shortening or lard)	Yes	1	Yes	1	No	3	2	No	48	Female	5	Hispanic/Latino	8	6	160	4	1	Own	24	Female	8	6	150	3
Yes	Yes	No	2,3,4,5	1,2	2,3,4,5	1	Yes	2	Yes	3	Yes	1	2	Yes	Yes	No	2,3,4	1,2	2,4,5	1	2	4	Yes	3	Yes	3	3	Yes	56	Male	5	White	5	10	160	5	1	Own	19	Male	5	8	148	3
Yes	Yes	No	1,2,3,4,5	1,2,3,Cold cuts and other ready-to-eat meets	1,2,3,4	1,2,3	Yes	5	Yes	3	Yes	2	1	Yes	Yes	Yes	3,4	3,Cold cuts and other ready-to-eat meats	1,3	1,2,Olive oil (or other vegetable oil)shortening or lard)	Yes	4	No	2	Yes	1	3	No	49	Male	4	Hispanic/Latino	6	9	176	4	1	Own	24	Male	6	7	168	3
Yes	Yes	No	1,2,3,4	1,2,3,Cold cuts and other ready-to-eat meets	2,3,4,5	1,3	Yes	1	Yes	3	No		1	Yes	Yes	No	1,2,3,4	1,3	2,4	1	3	6	Yes	3	Yes	2	2	Yes	49	Male	3	White	5	7	210	4	4	Rent	23	Male	5	9	188	2
Yes	Yes	No	7	6	7	1,3	Yes	5	Yes	1	Yes	3	1	No	Yes	No	7	1,2,3	7	1,Olive oil (or other vegetable oil)shortening or lard)	2	5	Yes	1	Yes	2	1	No	44	Male	4	White	6	1	195	4	1	Rent	19	Male	5	9	180	3
Yes	Yes	No	2,3,4,5	1,2,3	1,3,4	1	Yes	1	Yes	1	Yes	1	2	Yes	Yes	No	1,2,4	1,2	2,3,4,5	1	Yes	3	Yes	3		1	1	Yes	38	Male	4	White	5	11	156	4	6	Own	18	Male	5	9	138	1
Yes	Yes	No	1,2,3,4	1,2,3,Cold cuts and other ready-to-eat meets	1,2,3,5	1,2,3	Yes	4	Yes	3	Yes	2	1	Yes	Yes	Yes	3,4	3	1,3	2,Olive oil (or other vegetable oil)shortening or lard)	Yes	4	No	2	Yes	1	3	No	53	Male	3	Hispanic/Latino	6	1	155	3	1	Rent	25	Female	6	2	165	3
Yes	Yes	No	1,2,3,4	1,2,3,Cold cuts and other ready-to-eat meets	1,2,3,4	1,2,3	Yes	2	Yes	3	Yes	2	1	Yes	Yes	Yes	3,4	3	1,3	1,2,Olive oil (or other vegetable oil)shortening or lard)	Yes	4	No	2	Yes	1	3	No	49	Female	5	White	6	1	148	4	1	Own	21	Male	6	7	173	2
Yes	Yes	No	1,2	2,3	1,2	1,3	Yes	1	Yes	3	No	3	2	No	Yes	No	1,2	2,3	1,2	1,Olive oil (or other vegetable oil)shortening or lard)	Yes	1	Yes	1	No	3	2	No	45	Male	5	Hispanic/Latino	8	7	160	4	1	Own	22	Male	8	6.5	145	3
Yes	Yes	No	1,2	1,2	1,2	1,2	Yes	1	Yes	1	No	1	2	No	Yes	No	1,2	1,2	1,2	1,2	Yes	1	Yes	1	No	1	2	No	45	Male	5	Hispanic/Latino	8.2	6.2	146	4	1	Own	22	Female	7.5	6.5	100	3
Yes	Yes	No	1,2	1,2	1,2	1,2	No	2	Yes	1	No	1	2	No	Yes	No	1,2	1,2	1,2	1,2	Yes	1	Yes	1	No	1	2	No	52	Male	5	Hispanic/Latino	9	7.5	180	4	1	Own	24	Female	8	6.5	120	3
Yes	Yes	No	1,2,3,4	1,2,3,Cold cuts and other ready-to-eat meets	1,2,3,5	1,2,3	Yes	2	Yes	3	Yes	2	1	Yes	Yes	Yes	4	3,Cold cuts and other ready-to-eat meats	1,3	2,Olive oil (or other vegetable oil)shortening or lard)	Yes	4	No	2	Yes	1	3	No	57	Female	4	White	6	2	158	4	1	Own	27	Male	6	8	175	3
Yes	Yes	No	1,3,4,5	1,2,3	1,2,3,4	1,2,3	Yes	1	Yes	3	Yes	2	1	Yes	Yes	Yes	3,4	3	1,3	1,2,Olive oil (or other vegetable oil)shortening or lard)	Yes	4	No	2	Yes	1	3	No	48	Male	4	Hispanic/Latino	6	7	164	4	1	Rent	19	Female	6	2	156	3
Yes	Yes	No	1,2	1,2	1,2	1,2	No	1	Yes	1	No	3	2	Yes	Yes	No	1,2	1,2	1,2	1,2	Yes	1	Yes	1	Yes	3	2	No	52	Male	5	Hispanic/Latino	9	7.5	190	4	1	Own	29	Female	8	6.5	120	3
Yes	Yes	No	1,2,3	1,2,3	1,2,3	1,2,3	Yes	1	Yes	3	No	3	2	No	Yes	No	1,2,3	1,2,3	1,2,3	1,2,Olive oil (or other vegetable oil)shortening or lard)	Yes	1	Yes	3	No	3	2	No	47	Male	5	Hispanic/Latino	9	7	154	5	1	Own	24	Female	7	5.8	110	3
Yes	Yes	No	1,2,3,4,5	1,2,3,Cold cuts and other ready-to-eat meets	1,2,3,4,5	1,2,3	Yes	5	Yes	1	Yes	1	2	Yes	Yes	No	1,2,3,4,5	1,2,3,Cold cuts and other ready-to-eat meats	1,2,3	1,2,Olive oil (or other vegetable oil)shortening or lard)	Yes	1	Yes	2	Yes	2	2	Yes	50	Male	4	Hispanic/Latino	6	1	190	5	1	Own	25	Male	6	2	185	3
Yes	Yes	No	1,2,3,4,5	1,2,3	1,2,3,5	2,3	Yes	5	Yes	1	Yes	1	2	Yes	Yes	No	1,2,3,4,5	1,2,3,Cold cuts and other ready-to-eat meats	1,2,3	1,2,Olive oil (or other vegetable oil)shortening or lard)	Yes	2	Yes	2	Yes	1	2	Yes	51	Male	4	White	6	0	185	5	1	Own	26	Male	6	1	190	3
Yes	Yes	No	1,2,3,4,5	1,2,3,Cold cuts and other ready-to-eat meets	1,2,3,4,5	1,2,3	Yes	1	Yes	2	Yes	1	2	Yes	Yes	No	1,2,3,4	1,2,3	1,2,3	1,2,Olive oil (or other vegetable oil)shortening or lard)	2	1	Yes	3	Yes	2	2	Yes	52	Male	4	White	6	1	195	5	1	Own	26	Male	6	1	200	3
Yes	Yes	No	1,2,3,4,5	1,2,3,Cold cuts and other ready-to-eat meets	1,2,3,5	1,2,3	Yes	5	Yes	1	Yes	2	2	Yes	Yes	No	1,2,3,4,5	1,2,3	1,2,3,4,5	1,2,Olive oil (or other vegetable oil)shortening or lard)	Yes	1	Yes	3	Yes	2	2	Yes	53	Male	3	White	6	1	205	6	1	Own	25	Male	6	1	210	3
Yes	Yes	No	1,2,3,4,5	1,2,3	1,2,3	2,3	Yes	5	Yes	1	Yes	1	2	Yes	Yes	No	1,2,3,4,5	1,2,3,Cold cuts and other ready-to-eat meats	1,2,3	1,2,Olive oil (or other vegetable oil)shortening or lard)	Yes	3	Yes	2	Yes	1	2	Yes	55	Male	3	White	5	9	200	6	1	Own	27	Male	6	0	210	3
Yes	Yes	No	1,2,4,5	1,2,3	1,2,3,5	2,3	Yes	5	Yes	2	Yes	1	3	Yes	Yes	No	2,3,4,5	1,2,3	1,2,3	2,Olive oil (or other vegetable oil)shortening or lard)	2	1	Yes	3	Yes	1	3	Yes	43	Female	4	White				3	1	Own	20	Male				3
Yes	Yes	No	1,2	1,2	1,2	1,2	Yes	1	Yes	1	No	1	2	No	Yes	No	1,2	1,2	1,2	1,2	Yes	1	Yes	1	No	1	2	No	45	Male	5	Hispanic/Latino	9	7	180	4	1	Own	25	Female	7	5.8	110	3
Yes	Yes	No	2,3,4,5	1,2,3	7	2,3	Yes	2	No	2	Yes	1	3	Yes	Yes	No	2,3,4,5	1,2,3	1,2,5	2,Olive oil (or other vegetable oil)shortening or lard)	2	1	No	2	Yes	1	3	Yes	42	Female	4	White				5	1	Own	19	Male				3
Yes	Yes	No	3,4	3,Cold cuts and other ready-to-eat meets	3,4	2,3	Yes	1	Yes	3	No	3	2	No	Yes	No	3,4	3,Cold cuts and other ready-to-eat meats	2,3	Olive oil (or other vegetable oil)shortening or lard),4	Yes	1	Yes	3	No	3	2	No	45	Male	5	Hispanic/Latino	9	6.5	160	4	1	Own	23	Female	7.6	5.5	100	2
Yes	Yes	No	3,4,5	2,3,Cold cuts and other ready-to-eat meets	3,4,5	1,2,3	Yes	1	Yes	1	No	2	2	No	Yes	No	3,4,5	2,3,Cold cuts and other ready-to-eat meats	3,4,5	1,2,Olive oil (or other vegetable oil)shortening or lard)	Yes	1	Yes	1	No	1	2	No	52	Male	5	Hispanic/Latino	9	7.4	159	4	1	Own	28	Female	7.5	5.6	110	3
Yes	Yes	No	2,3,4	2,3,Cold cuts and other ready-to-eat meets	2,3,4	2,3		5	Yes	1	No	1	2	No	Yes	No	2,3,4	2,3,Cold cuts and other ready-to-eat meats	2,3,4	2,Olive oil (or other vegetable oil)shortening or lard)	Yes	5	Yes	1	No	1	2	No	51	Male	4	Hispanic/Latino	8.5	7.3	160	4	1	Own	29	Male	7	5.3	100	3
Yes	Yes	Yes	1,2,3	1,2,3	1,2,3	1,2,3	Yes	1	Yes	2	No	2	2	No	Yes	No	3,4,5	2,3,Cold cuts and other ready-to-eat meats	3,4,5	1,2,Olive oil (or other vegetable oil)shortening or lard)	Yes	1	Yes	1	No	3	2	No	53	Male	4	Hispanic/Latino	8	6.3	145	4	1	Own	26	Female	7	5.5	110	3
Yes
Yes
Yes
Yes	Yes	No	1,2,3,4,7	2,3,6	1,2,3,4,5	3	Yes	5	Yes	1	Yes	1	1	Yes	Yes	No	7	6	7	Olive oil (or other vegetable oil)shortening or lard),5	Yes	5	Yes	1	Yes	1	1	No
Yes
Yes
